# Supplementary material for: HdhQ111 Mice Exhibit Tissue Specific Metabolite Profiles that Include Striatal Lipid Accumulation
Source: PLoS One. 2015 Aug 21;10(8):e0134465. doi: 10.1371/journal.pone.0134465 (PMC4546654; doi:10.1371/journal.pone.0134465)
Supplement: S3 File — Detailed information for each metabolite, including database links and method information. (XLS) [file pone.0134465.s003.xls]

## Sheet: metabolite db-annotations 
db INDEX	Method	Metabolite	alt. method name	HMDB name	chemical_formula	weight_average	weight_mono	hmdb_id	pubchem_compound_id	biocyc_id	kegg_compound_id	bigg_id	cas_number		taxonomy_biofunction	taxonomy_kingdom	taxonomy_source	taxonomy_family	taxonomy_super_class	taxonomy_class	taxonomy_sub_class	taxonomy_species	biofluid_location	iupac	smiles_canonical	smiles_isomeric		secondary_id	synonyms
1	CMH	2-aminoadipate	2-aminoadipate	Aminoadipic acid	C6H11NO4	161.156	161.069	HMDB00510	92136	CPD-468	C00956	1485280	542-32-5		Protein synthesis, amino acid biosynthesis	Organic	Endogenous	Mammalian Metabolite	Amino acids and Amino Acid conjugates	Amino Acids	NA	primary amine; primary aliphatic amine (alkylamine); carboxylic acid; alpha-aminoacid	Blood; Urine	2-aminohexanedioic acid	NC(CCCC(O)=O)C(O)=O	NC(CCCC(O)=O)C(O)=O			(+/-)-2-Aminoadipate; (+/-)-2-Aminoadipic acid; 2-Aminoadipate; 2-Aminoadipic acid; Aminoadipate; DL-2-Aminoadipate; DL-2-Aminoadipic acid; DL-2-Aminohexanedioate; DL-2-Aminohexanedioic acid; DL-a-Aminoadipate; DL-a-Aminoadipic acid; a-Aminoadipate; a-Aminoadipic acid; alpha-Amino-adipic acid; DL-alpha-Aminoadipate; DL-alpha-Aminoadipic acid; alpha-Aminoadipate; alpha-Aminoadipic acid
2	CMH	phosphoglycerate	phosphoglycerate	3-Phosphoglyceric acid	C3H7O7P	186.057	185.993	HMDB00807	724	G3P	C00597	34230	820-11-1		Component of Glycine, serine and threonine metabolism	Organic	Endogenous	Mammalian Metabolite	Miscellaneous	Acyl Phosphates	Glycerophosphates	secondary alcohol; carboxylic acid; phosphoric acid ester; alpha-hydroxyacid	Blood; Cellular Cytoplasm	2-hydroxy-3-phosphonooxy-propanoic acid	OC(COP(O)(O)=O)C(O)=O	OC(COP(O)(O)=O)C(O)=O			3-(dihydrogen phosphate)Glycerate; 3-(dihydrogen phosphate)Glyceric acid; 3-Glycerophosphorate; 3-Glycerophosphoric acid; 3-P-D-glycerate; 3-P-glycerate; 3-PGA; 3-Phosphoglycerate; 3-Phosphoglyceric acid; 3-pg; 3-phospho-(R)-glycerate; 3-phospho-D-glycerate; 3-phospho-glycerate; 3-phospho-glyceric acid; D-Glycerate 3-phosphate; G3P; Glycerate 3-phosphate; Glyceric acid 3-phosphate; Phosphoglycera…
3	CMH	alpha-glycerophosphate	alpha-glycerophosphate	Glycerol 3-phosphate	C3H9O6P	172.074	172.014	HMDB00126	439162	GLYCEROL-3P	C00093	137383	57-03-4		Component of Glycerolipid metabolism; Component of Glycerophospholipid metabolism	Organic	Endogenous	Mammalian Metabolite	Miscellaneous	Acyl Phosphates	Glycerophosphates	primary alcohol; secondary alcohol; 1,2-diol; phosphoric acid ester	Blood	1,2,3-Propanetriol, 1-(dihydrogen phosphate)	OCC(O)COP(O)(O)=O	OC[C@@H](O)COP(O)(O)=O		HMDB02722	1-(dihydrogen phosphate) Glycerol; 1-Glycerophosphate; 1-Glycerophosphorate; 1-Glycerophosphoric acid; 3-Glycerophosphate; DL-Glycerol 1-phosphate; DL-Glycerol 3-phosphate; DL-a-Glycerol phosphate; DL-a-Glycerophosphate; DL-a-Glycerophosphorate; DL-a-Glycerophosphoric acid; DL-a-Glyceryl phosphate; Glycerol 1-phosphate; Glycerol a-phosphate; Glycerol monophosphate; Glycerophosphate; Glycerophosph…
4	CMH	4-pyridoxate	4-pyridoxate	4-Pyridoxic acid	C8H9NO4	183.161	183.053	HMDB00017	6723	CPD-1112	C00847	36190	82-82-6			Organic	Endogenous	Mammalian Metabolite	Heterocyclic molecules	Pyridoxals and Derivatives	Miscellaneous pyridoxals	primary alcohol; phenol or hydroxyhetarene; carboxylic acid; aromatic compound; heterocyclic compound	Blood; Urine	3-hydroxy-5-(hydroxymethyl)-2-methyl-pyridine-4-carboxylic acid	CC1=NC=C(CO)C(C(O)=O)=C1O	CC1=NC=C(CO)C(C(O)=O)=C1O			2-Methyl-3-hydroxy-4-carboxy-5-hydroxymethylpyridine; 3-Hydroxy-5-(hydroxymethyl)-2-methyl-4-pyridinecarboxylate; 3-Hydroxy-5-(hydroxymethyl)-2-methyl-4-pyridinecarboxylic acid; 3-Hydroxy-5-(hydroxymethyl)-2-methylisonicotinate; 3-Hydroxy-5-(hydroxymethyl)-2-methylisonicotinic acid; 3-Hydroxy-5-hydroxymethyl-2-methyl-isonicotinsaeure; 3-hydroxy-5-(hydroxymethyl)-2-methyl-Isonicotinate; 3-hydroxy-…
5	CMH	5-methyl-THF	5-methyl-THF	5-Methyltetrahydrofolic acid	C20H25N7O6	459.456	459.187	HMDB01396	439234	5-METHYL-THF	C00440	34988	134-35-0		Component of Methionine metabolism	Organic	Endogenous	Mammalian Metabolite	Heterocyclic molecules	Pterins	Tetrahydro-pterins	primary amine; primary aromatic amine; secondary amine; secondary aliphatic/aromatic amine (alkylarylamine); tertiary amine; tertiary aliphatic/aromatic amine (alkylarylamine); carboxylic acid; secondary carboxylic acid amide; oxo(het)arene; aromatic compound; heterocyclic compound	Blood; Cerebrospinal Fluid	2-[4-[(2-amino-5-methyl-4-oxo-1,6,7,8-tetrahydropteridin-6-yl)methylamino]benzoyl]aminopentanedioic acid	CN1C(CNC2=CC=C(C=C2)C(=O)NC(CCC(O)=O)C(O)=O)CNC2=C1C(=O)NC(N)=N2	CN1C(CNC2=CC=C(C=C2)C(=O)N[C@H](CCC(O)=O)C(O)=O)CNC2=C1C(=O)NC(N)=N2			5-Methyl tetrahydrofolate; 5-Methyltetrahydropteroylglutamate; 5-methyl-5,6,7,8-tetrahydrofolate; 5-methyl-tetrahydrofolate; Methyl folate; N( 5)-Methyltetrahydrofolate; N-(4-(((2-amino-1,4,5,6,7,8-hexahydro-5-methyl-4-oxo-6-pteridinyl)methyl)amino)benzoyl)-L-Glutamate; N-(4-(((2-amino-1,4,5,6,7,8-hexahydro-5-methyl-4-oxo-6-pteridinyl)methyl)amino)benzoyl)-L-Glutamic acid; N-(5-methyl-5,6,7,8-tet…
6	CMH	aconitate	aconitate	cis-Aconitic acid	C6H6O6	174.108	174.016	HMDB00072	309	CIS-ACONITATE	C00417		585-84-2		Component of Glyoxylate and dicarboxylate metabolism	Organic	Endogenous	Mammalian Metabolite	Organic acids	Tricarboxylic Acids	Short chain tricarboxylic acids	carboxylic acid; alkene	Cerebrospinal Fluid; Urine	(1Z)-1-Propene-1,2,3-tricarboxylic acid	OC(=O)CC(=CC(O)=O)C(O)=O	OC(=O)CC(=CC(O)=O)C(O)=O		HMDB00461	(1Z)-1-Propene-1,2,3-tricarboxylate; (1Z)-1-Propene-1,2,3-tricarboxylic acid; (Z)-1-Propene-1,2,3-tricarboxylate; (Z)-1-Propene-1,2,3-tricarboxylic acid; (Z)-Aconitate; (Z)-Aconitic acid; 1-cis-2,3-Propenetricarboxylate; 1-cis-2,3-Propenetricarboxylic acid; 1-propene-1,2,3-tricarboxylate; 1-propene-1,2,3-tricarboxylic acid; cis-1-Propene-1,2,3-tricarboxylate; cis-1-Propene-1,2,3-tricarboxylic aci…
7	CMH	adenine	adenine	Adenine	C5H5N5	135.127	135.054	HMDB00034	190	ADENINE	C00147	34039	73-24-5		DNA component; Component of Purine metabolism	Organic	Endogenous	Mammalian Metabolite	Nucleosides and Nucleoside conjugates	Purines and Purine Derivatives	Miscellaneous purines	primary amine; primary aromatic amine; aromatic compound; heterocyclic compound	Blood; Cerebrospinal Fluid; Urine	7H-purin-6-amine	NC1=NC=NC2=C1NC=N2	NC1=NC=NC2=C1NC=N2			1,6-Dihydro-6-iminopurine; 1H-Purin-6-amine; 1H-Purine-6-amine; 3,6-Dihydro-6-iminopurine; 6-Amino-1H-purine; 6-Amino-3H-purine; 6-Amino-7H-purine; 6-Amino-9H-purine; 6-Aminopurine; 6-amino-Purine; 9H-Purin-6-amine; 9H-Purin-6-yl-amin; 9H-Purine-6-amine; 9H-purin-6-ylamine; Ade; Adenin; Adenine; Adeninimine; Vitamin B4
8	CMH	adenylosuccinate	adenylosuccinate	Adenylsuccinic acid	C14H18N5O11P	463.293	463.074	HMDB00536	440122		C03794		19046-78-7			Organic	Endogenous	Mammalian Metabolite	Nucleosides and Nucleoside conjugates	Nucleotides	Nucleotide monophosphates	secondary alcohol; 1,2-diol; secondary amine; secondary aliphatic/aromatic amine (alkylarylamine); carboxylic acid; phosphoric acid ester; aromatic compound; heterocyclic compound; alpha-aminoacid		2-[[9-[(2R,3R,4S,5R)-3,4-dihydroxy-5-(phosphonooxymethyl)oxolan-2-yl]purin-6-yl]amino]butanedioic acid	OC1C(COP(O)(O)=O)OC(C1O)N1C=NC2=C1N=CN=C2NC(CC(O)=O)C(O)=O	O[C@@H]1[C@@H](COP(O)(O)=O)O[C@H]([C@@H]1O)N1C=NC2=C1N=CN=C2NC(CC(O)=O)C(O)=O		HMDB01332; HMDB11633	6-Succino-5'-adenylate; 6-Succino-5'-adenylic acid; Adenylsuccinate; Adenylsuccinic acid; Aspartyl adenylate; D-ribofuranosyl)-9H-purin-6-yl]; D-ribofuranosyl-9H-purin-6-yl) mono(dihydrogen phosphate) (ester); Succinyl AMP; Succinyladenosine 5'-monophosphate; Succinyladenosine monophosphorate; Succinyladenosine monophosphoric acid; adenyl-Succinic acid; adenylosuccinate; adenylosuccinic acid;N(6)…
9	CMH	adipate	adipate	Adipic acid	C6H10O4	146.141	146.058	HMDB00448	196	CPD-468	C06104		124-04-9			Organic	Endogenous	Mammalian Metabolite	Organic acids	Dicarboxylic Acids	Short chain dicarboxylic acids	carboxylic acid	Blood; Cerebrospinal Fluid; Urine	hexanedioic acid	OC(=O)CCCCC(O)=O	OC(=O)CCCCC(O)=O		HMDB04862	1,6-Hexanedioate; 1,6-Hexanedioic acid; Acifloctin; Acinetten; Adi-pure; Adilactetten; Adipate; Adipic acid; Adipinate; Adipinic acid; Hexanedioate; Hexanedioic acid; Kyselina adipova; Molten adipate; Molten adipic acid
10	CMH	alpha-ketoglutarate	alpha-ketoglutarate	Oxoglutaric acid	C5H6O5	146.098	146.022	HMDB00208	51	2-KETOGLUTARATE	C00026	33565	328-50-7		Component of Alanine and aspartate metabolism; Component of Arginine and proline metabolism; Component of Cysteine metabolism; Component of D-Glutamine and D-glutamate metabolism; Component of Glutamate metabolism; Component of Glutathione metabolism; Component of Glycine, serine and threonine metabolism; Component of Lysine biosynthesis; Component of Nitrogen metabolism; Component of Novobiocin …	Organic	Endogenous	Mammalian Metabolite	Organic acids	Dicarboxylic Acids	Short chain dicarboxylic acids	ketone; carboxylic acid	Blood; Cellular Cytoplasm; Cerebrospinal Fluid; N/A; Urine	2-oxopentanedioic acid	OC(=O)CCC(=O)C(O)=O	OC(=O)CCC(=O)C(O)=O		HMDB02812	2-Ketoglutarate; 2-Ketoglutaric acid; 2-Oxo-1,5-pentanedioate; 2-Oxo-1,5-pentanedioic acid; 2-Oxoglutarate; 2-Oxoglutaric acid; 2-Oxopentanedioate; 2-Oxopentanedioic acid; Oxoglutarate
11	CMH	AMP	AMP	Adenosine monophosphate	C10H14N5O7P	347.221	347.063	HMDB00045	6083	AMP	C00020	33534	61-19-8		Component of Alanine and aspartate metabolism; Component of Aminoacyl-tRNA biosynthesis; Component of Arginine and proline metabolism; Component of Biotin metabolism; Component of Fatty acid metabolism; Component of Glutamate metabolism; Component of Glycine, serine and threonine metabolism; Component of Histidine metabolism; Component of Lysine biosynthesis; Component of Methionine metabolism; C…	Organic	Endogenous	Mammalian Metabolite	Nucleosides and Nucleoside conjugates	Nucleotides	Nucleotide monophosphates	secondary alcohol; 1,2-diol; primary amine; primary aromatic amine; phosphoric acid ester; aromatic compound; heterocyclic compound	Blood; Cellular Cytoplasm; Cerebrospinal Fluid	[(2R,3R,4R,5R)-5-(6-aminopurin-9-yl)-3,4-dihydroxy-oxolan-2-yl]methoxyphosphonic acid	NC1=NC=NC2=C1N=CN2C1OC(COP(O)(O)=O)C(O)C1O	NC1=NC=NC2=C1N=CN2[C@@H]1O[C@H](COP(O)(O)=O)[C@@H](O)[C@H]1O			5'-AMP; 5'-adenosine monophosphate; 5'-adenylate; 5'-adenylic acid; AMP; Adenosine 5'-monophosphate; Adenosine 5'-phosphate; Adenosine 5'-phosphorate; Adenosine 5'-phosphoric acid; Adenosine phosphate; Adenosine-5'-monophosphorate; Adenosine-5'-monophosphoric acid; Adenosine-5-monophosphorate; Adenosine-5-monophosphoric acid; Adenovite; Adenylate; Adenylic acid; Cardiomone; Lycedan; Muscle adenyl…
12	CMH	ADP	ADP	ADP	C10H15N5O10P2	427.201	427.029	HMDB01341	6022	ADP	C00008	33496	58-64-0		Component of Alanine and aspartate metabolism; Component of Aminosugars metabolism; Component of Arginine and proline metabolism; Component of C5-Branched dibasic acid metabolism; Component of Folate biosynthesis; Component of Fructose and mannose metabolism; Component of Galactose metabolism; Component of Glutamate metabolism; Component of Glutathione metabolism; Component of Glycerolipid metabo…	Organic	Endogenous	Mammalian Metabolite	Nucleosides and Nucleoside conjugates	Nucleotides	Nucleotide diphosphates	secondary alcohol; 1,2-diol; primary amine; primary aromatic amine; phosphoric acid ester; aromatic compound; heterocyclic compound	Blood; Cellular Cytoplasm; Cerebrospinal Fluid	[[5-(6-aminopurin-9-yl)-3,4-dihydroxy-oxolan-2-yl]methoxy-hydroxy-phosphoryl]oxyphosphonic acid	NC1=NC=NC2=C1N=CN2C1OC(COP(O)(=O)OP(O)(O)=O)C(O)C1O	NC1=NC=NC2=C1N=CN2[C@@H]1O[C@H](COP(O)(=O)OP(O)(O)=O)[C@@H](O)[C@H]1O			adenosindiphosphorsaeure; adenosine 5'-pyrophosphate; adenosine diphosphate; adenosine pyrophosphate; adenosine-5'-diphosphate; adenosine-5-diphosphate; adenosine-diphosphate; adp
13	CMH	ascorbate	ascorbate	Ascorbic acid	C6H8O6	176.124	176.032	HMDB00044	644104	ASCORBATE	C00072	33747	50-81-7		Essential vitamins; Anti-oxidant; Enzyme co-factor; Component of Tyrosine metabolism	Organic	Exogenous	Food Additive	Organic acids	Hydroxy Acids	Short chain hydroxy acids	ketone; primary alcohol; secondary alcohol; 1,2-diol; heterocyclic compound	Amniotic Fluid; Blood; Cellular Cytoplasm; Cerebrospinal Fluid; Urine	(2S)-2-[(1R)-1,2-dihydroxyethyl]-4,5-dihydroxy-furan-3-one	OCC(O)C1OC(O)=C(O)C1=O	OC[C@@H](O)[C@@H]1OC(O)=C(O)C1=O			(+)-ascorbate; (+)-ascorbic acid; 3-Keto-L-gulofuranolactone; 3-Oxo-L-gulofuranolactone; Adenex; Allercorb; Antiscorbic vitamin; Antiscorbutic vitamin; Arco-cee; Ascoltin; Ascor-B.I.D.; Ascorb; Ascorbajen; Ascorbate; Ascorbic acid; Ascorbicab; Ascorbicap; Ascorbicin; Ascorbin; Ascorbutina; Ascorin; Ascorteal; Ascorvit; C-level; C-long; C-quin; C-span; C-vimin; Cantan; Cantaxin; Catavin C; Ce lent…
14	CMH	cAMP	cAMP	Cyclic AMP	C10H12N5O6P	329.206	329.053	HMDB00058	6076	CAMP	C00575	1484809	60-92-4		Second messenger; Component of Purine metabolism	Organic	Endogenous	Mammalian Metabolite	Nucleosides and Nucleoside conjugates	Nucleotides	Nucleotide monophosphates	secondary alcohol; primary amine; primary aromatic amine; phosphoric acid ester; aromatic compound; heterocyclic compound	Blood; Cerebrospinal Fluid; Urine	cyclic 3',5'-(hydrogen phosphate)Adenosine	NC1=NC=NC2=C1N=CN2C1OC2COP(O)(=O)OC2C1O	NC1=NC=NC2=C1N=CN2[C@@H]1O[C@@H]2COP(O)(=O)O[C@H]2[C@H]1O			Cyclic AMP; 3'5'-cyclic AMP; 6-(6-Amino-9H-purin-9-yl)tetrahydro-4H-furo[3,2-d][1,3,2]dioxaphosphinine-2,7-diol 2-oxide; Acrasin; Adenosine 3',5'-cyclic monophosphate; Adenosine 3',5'-cyclic phosphate; Adenosine 3',5'-cyclophosphate; Adenosine 3',5'-monophosphate; Adenosine 3,5'-cyclic monophosphorate; Adenosine 3,5'-cyclic monophosphoric acid; Adenosine cyclic monophosphate; Cyclic 3',5'-AMP; Cy…
15	CMH	CDP	CDP	CDP	C9H15N3O11P2	403.176	403.018	HMDB01546	6132	CDP	C00112	33901	63-38-7		Component of Pyrimidine metabolism	Organic	Endogenous	Mammalian Metabolite	Nucleosides and Nucleoside conjugates	Nucleotides	Nucleotide diphosphates	secondary alcohol; 1,2-diol; primary amine; primary aromatic amine; oxo(het)arene; phosphoric acid ester; aromatic compound; heterocyclic compound	Blood	[[5-(4-amino-2-oxo-pyrimidin-1-yl)-3,4-dihydroxy-oxolan-2-yl]methoxy-hydroxy-phosphoryl]oxyphosphonic acid	NC1=NC(=O)N(C=C1)C1OC(COP(O)(=O)OP(O)(O)=O)C(O)C1O	NC1=NC(=O)N(C=C1)[C@@H]1O[C@H](COP(O)(=O)OP(O)(O)=O)[C@@H](O)[C@H]1O			CDP; cytidine-5'-diphosphate; cytidine-diphosphate
16	CMH	citrate	citrate	Citric acid	C6H8O7	192.124	192.027	HMDB00094	311	CIT	C00158	34080	77-92-9		Component of Glyoxylate and dicarboxylate metabolism	Organic	Endogenous	Mammalian Metabolite	Organic acids	Tricarboxylic Acids	Short chain tricarboxylic acids	tertiary alcohol; carboxylic acid; alpha-hydroxyacid	Blood; Cerebrospinal Fluid; Urine	2-hydroxypropane-1,2,3-tricarboxylic acid	OC(=O)CC(O)(CC(O)=O)C(O)=O	OC(=O)CC(O)(CC(O)=O)C(O)=O			2-Hydroxy-1,2,3-propanetricarboxylate; 2-Hydroxy-1,2,3-propanetricarboxylic acid; 3-Carboxy-3-hydroxypentane-1,5-dioate; 3-Carboxy-3-hydroxypentane-1,5-dioic acid; Aciletten; Anhydrous citrate; Anhydrous citric acid; Chemfill; Citraclean; Citrate; Citretten; Citric acid; Citro; E 330; Hydrocerol A; Kyselina citronova; Suby G; Uro-trainer; beta-Hydroxytricarballylate; beta-Hydroxytricarballylic ac…
17	CMH	isocitrate	isocitrate	Isocitric acid	C6H8O7	192.124	192.027	HMDB00193	1198	threo-d(s)-iso-citrate	C00311	34579	320-77-4		Component of Glutathione metabolism	Organic	Endogenous	Mammalian Metabolite	Organic acids	Tricarboxylic Acids	Short chain hydroxy acids	secondary alcohol; carboxylic acid; alpha-hydroxyacid	Blood; Cellular Cytoplasm; Cerebrospinal Fluid; Semen; Urine	1-hydroxypropane-1,2,3-tricarboxylic acid	OC(C(CC(O)=O)C(O)=O)C(O)=O	OC(C(CC(O)=O)C(O)=O)C(O)=O			1-Hydroxy-1,2,3-propanetricarboxylate; 1-Hydroxy-1,2,3-propanetricarboxylic acid; 1-Hydroxypropane-1,2,3-tricarboxylate; 1-Hydroxypropane-1,2,3-tricarboxylic acid; 1-Hydroxytricarballylate; 1-Hydroxytricarballylic acid; 3-Carboxy-2,3-dideoxy-1-hydroxypropan-1,2,3-tricarboxylate; 3-Carboxy-2,3-dideoxy-1-hydroxypropan-1,2,3-tricarboxylic acid; 3-carboxy-2,3-dideoxy-Pentarate; 3-carboxy-2,3-dideoxy-…
18	CMH	CMP	CMP	Cytidine monophosphate	C9H14N3O8P	323.197	323.052	HMDB00095	6131	CMP	C00055	33689	63-37-6		Component of Ganglioside biosynthesis; Component of Globoside metabolism; Component of Glycerophospholipid metabolism; Component of Keratan sulfate biosynthesis; Component of N-Glycan biosynthesis; Component of O-Glycan biosynthesis; Component of Pyrimidine metabolism	Organic	Endogenous	Mammalian Metabolite	Nucleosides and Nucleoside conjugates	Nucleotides	Nucleotide monophosphates	secondary alcohol; 1,2-diol; primary amine; primary aromatic amine; oxo(het)arene; phosphoric acid ester; aromatic compound; heterocyclic compound		[5-(4-amino-2-oxo-pyrimidin-1-yl)-3,4-dihydroxy-oxolan-2-yl]methoxyphosphonic acid	NC1=NC(=O)N(C=C1)C1OC(COP(O)(O)=O)C(O)C1O	NC1=NC(=O)N(C=C1)[C@@H]1O[C@H](COP(O)(O)=O)[C@@H](O)[C@H]1O			5'-CMP; 5Cytidylate; 5Cytidylic acid; CMP; Cytidine 5'-monophosphate; Cytidine 5'-monophosphorate; Cytidine 5'-monophosphoric acid; Cytidine 5'-phosphate; Cytidine 5'-phosphorate; Cytidine 5'-phosphoric acid; Cytidine mono(dihydrogen phosphate); Cytidine monophosphate; Cytidylate; Cytidylic acid
19	CMH	cystathionine	cystathionine	L-Cystathionine	C7H14N2O4S	222.262	222.067	HMDB00099	439258	L-CYSTATHIONINE	C02291	39523	56-88-2		Component of Cysteine metabolism; Component of Glycine, serine and threonine metabolism; Component of Methionine metabolism; Component of Nitrogen metabolism; Component of Selenoamino acid metabolism	Organic	Endogenous	Mammalian Metabolite	Amino acids and Amino Acid conjugates	Amino Acids	NA	thioether; primary amine; primary aliphatic amine (alkylamine); carboxylic acid; alpha-aminoacid	Blood; Cerebrospinal Fluid; Urine	(2S)-2-amino-4-[(2R)-2-amino-3-hydroxy-3-oxopropyl]sulfanylbutanoic acid	NC(CCSCC(N)C(O)=O)C(O)=O	N[C@@H](CCSC[C@H](N)C(O)=O)C(O)=O		HMDB03614	L-(+)-Cystathionine; Cystathionine; (R)-S-(2-amino-2-carboxyethyl)-L-Homocysteine; [R-(R*,S*)]-2-amino-4-[(2-amino-2-carboxyethyl)thio]-Butanoic acid; S-[(2R)-2-amino-2-carboxyethyl]-L-Homocysteine; [R-(R*,S*)]-2-amino-4-[(2-amino-2-carboxyethyl)thio]-Butanoate
20	CMH	cytidine	cytidine	Cytidine	C9H13N3O5	243.217	243.086	HMDB00089	6175	CYTIDINE	C00475	35089	65-46-3		Protein component; Component of Pyrimidine metabolism	Organic	Endogenous	Mammalian Metabolite	Nucleosides and Nucleoside conjugates	Nucleoside Analogues	Miscellaneous nucleosides	primary alcohol; secondary alcohol; 1,2-diol; primary amine; primary aromatic amine; oxo(het)arene; aromatic compound; heterocyclic compound	Blood; Cerebrospinal Fluid; Urine	4-amino-1-[3,4-dihydroxy-5-(hydroxymethyl)oxolan-2-yl]-pyrimidin-2-one	NC1=NC(=O)N(C=C1)C1OC(CO)C(O)C1O	NC1=NC(=O)N(C=C1)[C@@H]1O[C@H](CO)[C@@H](O)[C@H]1O			1-(b-D-Ribofuranosyl)-2-oxo-4-amino-1,2-dihydro-1,3-diazine; 1-b-D-Ribofuranosylcytosine; 1-b-D-ribosyl-Cytosine; 1-beta-D-Ribofuranosylcytosine; 1-beta-D-ribofuranosyl-Cytosine; 1beta-D-Ribofuranosylcytosine; 1beta-Ribofuranosylcytosine; 4-Amino-1-b-D-ribofuranosyl-2(1H)-pyrimidinone; Cytidine; Cytosine riboside; cytosine-1b-D-Ribofuranoside; cytosine-1beta-D-Ribofuranoside; 1-(b-delta-Ribofuran…
21	CMH	dCMP	dCMP	dCMP	C9H14N3O7P	307.197	307.057	HMDB01202	13945	DCMP	C00239	34352	1032-65-1		Component of Nicotinate and nicotinamide metabolism; Component of Purine metabolism; Component of Pyrimidine metabolism	Organic	Endogenous	Mammalian Metabolite	Nucleosides and Nucleoside conjugates	Nucleotides	Nucleotide monophosphates	secondary alcohol; primary amine; primary aromatic amine; oxo(het)arene; phosphoric acid ester; aromatic compound; heterocyclic compound		[5-(4-amino-2-oxo-pyrimidin-1-yl)-3-hydroxy-oxolan-2-yl]methoxyphosphonic acid	NC1=NC(=O)N(C=C1)C1CC(O)C(COP(O)(O)=O)O1	NC1=NC(=O)N(C=C1)[C@H]1C[C@H](O)[C@@H](COP(O)(O)=O)O1			2'-Deoxycytidine 5'-monophosphate; 2'-Deoxycytidine-3'-monophosphate; 2'-Deoxycytidine-5'-monophosphate; 2'-Deoxycytidine-5'-monophosphorate; 2'-Deoxycytidine-5'-monophosphoric acid; 2'-deoxycytidine-5'-phosphate; C; Deoxycytidylate; dCMP; deoxycytidine monophosphate; deoxycytidine-phosphate; deoxycytidylic acid
22	CMH	DHAP	DHAP	Dihydroxyacetone phosphate	C3H7O6P	170.058	169.998	HMDB01473	668	DIHYDROXY-ACETONE-PHOSPHATE	C00111	33898	57-04-5		Component of Fructose and mannose metabolism; Component of Glycerophospholipid metabolism; Component of Inositol metabolism	Organic	Endogenous	Mammalian Metabolite	Miscellaneous	Acyl Phosphates	Glycerophosphates	ketone; primary alcohol; phosphoric acid ester	Blood; Cellular Cytoplasm	(3-hydroxy-2-oxo-propoxy)phosphonic acid	OCC(=O)COP(O)(O)=O	OCC(=O)COP(O)(O)=O		HMDB11735	1,3-Dihydroxy-2-propanone phosphate; 1,3-Dihydroxyacetone 1-phosphate; 1,3-dihydroxy-2-Propanone mono(dihydrogen phosphate); 1-Hydroxy-3-(phosphonooxy)acetone; 1-hydroxy-3-(phosphonooxy)-2-Propanone; Dihydroxy-Acetone-P; Dihydroxyacetone monophosphate; Dihydroxyacetone phosphate; Dihydroxyacetone phosphic acid; Glycerone phosphate; Phosphoric acid ester with 1,3-dihydroxy-2-propanone; di-OH-aceto…
23	CMH	dTMP	dTMP	5-Thymidylic acid	C10H15N2O8P	322.208	322.057	HMDB01227	9700	TMP	C00364	34753	365-07-1		DNA component; Component of Pyrimidine metabolism	Organic	Endogenous	Mammalian Metabolite	Nucleosides and Nucleoside conjugates	Nucleotides	Nucleotide monophosphates	secondary alcohol; oxo(het)arene; phosphoric acid ester; aromatic compound; heterocyclic compound		[3-hydroxy-5-(5-methyl-2,4-dioxo-pyrimidin-1-yl)-oxolan-2-yl]methoxyphosphonic acid	CC1=CN(C2CC(O)C(COP(O)(O)=O)O2)C(=O)NC1=O	CC1=CN([C@H]2C[C@H](O)[C@@H](COP(O)(O)=O)O2)C(=O)NC1=O			2'-Deoxythymidine 5'-monophosphate; 5'-TMP; 5'-Thymidylate; 5'-Thymidylic acid; 5'-dTMP; 5-Methyl-dUMP; DTMP; Deoxy TMP; Deoxyribosylthymine monophosphate; Deoxythymidine 5'-monophosphate; Deoxythymidine 5'-phosphate; Deoxythymidine monophosphate; Deoxythymidylate; Deoxythymidylic acid; Deoxythymydilate; Deoxythymydilic acid; Thymidine 5'-monophosphate; Thymidine 5'-phosphate; Thymidine 5'-phosph…
24	CMH	erythrose-4-phosphate	erythrose-4-phosphate	D-Erythrose 4-phosphate	C4H9O7P	200.084	200.009	HMDB01321	697	ERYTHROSE-4P	C00279	34479	585-18-2			Organic	Endogenous	Mammalian Metabolite	Carbohydrates and Carbohydrate conjugates	Sugar Phosphates	Monosaccharide phosphates	aldehyde; secondary alcohol; 1,2-diol; phosphoric acid ester	Cellular Cytoplasm	(2,3-dihydroxy-4-oxo-butoxy)phosphonic acid	OC(COP(O)(O)=O)C(O)C=O	O[C@H](COP(O)(O)=O)[C@@H](O)C=O			D-Erythrose 4-phosphate; D-Erythrose 4-phosphic acid; D-erythrose-4-P; D-erythrose-4-phosphate; erythrose-4-P; erythrose-4-phosphate; erythrose-4P; threose 4-phosphate; Erythrose 4-phosphate; Erythrose 4-PO4; D-Erythrose 4-PO4
25	CMH	F1P-F6P-G1P-G6P	F6P/F1P/G1P/G6P	Fructose 6-phosphate	C6H13O9P	260.136	260.03	HMDB00124	69507	FRUCTOSE-6P	C00085; C05345	33795	643-13-0		Component of Aminosugars metabolism; Component of Fructose and mannose metabolism; Component of Galactose metabolism; Component of Glutamate metabolism; Component of Starch and sucrose metabolism	Organic	Endogenous	Mammalian Metabolite	Carbohydrates and Carbohydrate conjugates	Sugar Phosphates	Monosaccharide phosphates	ketone; primary alcohol; secondary alcohol; 1,2-diol; phosphoric acid ester	Blood; Cellular Cytoplasm	[(2R,3R,4S)-2,3,4,6-tetrahydroxy-5-oxo-hexoxy]phosphonic acid	OCC(=O)C(O)C(O)C(O)COP(O)(O)=O	OCC(=O)[C@@H](O)[C@H](O)[C@H](O)COP(O)(O)=O			D-Fructose 6-phosphate; D-Fructose 6-phosphorate; D-Fructose 6-phosphoric acid; D-fructose-6-P; D-fructose-6-phosphate; FPC; Fructose 6-phosphate; Fructose 6-phosphic acid; Fructose-6-phosphate; Neuberg ester; fru-6-P; fructose-6-P; fructose-6P
26	CMH	folate	folate	Folic acid	C19H19N7O6	441.397	441.14	HMDB00121	6037	FOLATE	C00504	35180	59-30-3		Essential vitamins; DNA component; Enzyme co-factor; Component of Cyanoamino acid metabolism; Component of Folate biosynthesis; Component of Glycine, serine and threonine metabolism; Component of Glyoxylate and dicarboxylate metabolism; Component of Methane metabolism; Component of Pyrimidine metabolism	Organic	Exogenous	Mammalian Metabolite	Heterocyclic molecules	Pterins	Dihydro-pterins	primary amine; primary aromatic amine; secondary amine; secondary aliphatic/aromatic amine (alkylarylamine); carboxylic acid; secondary carboxylic acid amide; oxo(het)arene; aromatic compound; heterocyclic compound	Blood; Cellular Cytoplasm; Cerebrospinal Fluid; Urine	2-[[4-[(2-amino-4-hydroxy-pteridin-6-yl)methylamino]benzoyl]amino]pentanedioic acid	NC1=NC(=O)C2=NC(CNC3=CC=C(C=C3)C(=O)NC(CCC(O)=O)C(O)=O)=CN=C2N1	NC1=NC(=O)C2=NC(CNC3=CC=C(C=C3)C(=O)N[C@@H](CCC(O)=O)C(O)=O)=CN=C2N1			Acifolic; Cytofol; Dosfolat B activ; Folacid; Folacin; Folate; Folbal; Folcidin; Foldine; Folettes; Foliamin; Folic acid; Folicet; Folipac; Folsan; Folsaure; Folsav; Folvite; Incafolic; Liver Lactobacillus casei factor; Millafol; Pteroyl-L-glutamate; Pteroyl-L-glutamic acid; Pteroyl-L-monoglutamate; Pteroyl-L-monoglutamic acid; Pteroylglutamate; Pteroylglutamic acid; Pteroylmonoglutamic acid; Vit…
27	CMH	fructose-glucose-galactose	glucose/fructose/galactose	D-Glucose	C6H12O6	180.156	180.063	HMDB00122	5793	GLC	C00031	33582	50-99-7			Organic	Endogenous	Mammalian Metabolite	Carbohydrates and Carbohydrate conjugates	Carbohydrates	Monosaccharides	hemiacetal; primary alcohol; secondary alcohol; 1,2-diol; heterocyclic compound	Blood; Breast Milk; Cerebrospinal Fluid; Saliva; Urine	(3R,4R,5S,6S)-6-(hydroxymethyl)oxane-2,3,4,5-tetrol	OCC1OC(O)C(O)C(O)C1O	OC[C@H]1OC(O)[C@H](O)[C@@H](O)[C@@H]1O		HMDB06564	(+)-Glucose; Anhydrous dextrose; CPC hydrate; Cerelose; Cerelose 2001; Clearsweet 95; Clintose L; Corn sugar; D(+)-Glucose; Dextropur; Dextrose; Dextrosol; Glucodin; Glucolin; Glucose; Goldsugar; Grape sugar; Meritose; Roferose ST; Staleydex 111; Staleydex 95M; Tabfine 097(HS); Vadex
28	CMH	F16DP F26DP G16DP	F16DP/F26DP/G16DP	Fructose 1,6-bisphosphate	C6H14O11P2	324.116	324.001	HMDB01058	718	FRUCTOSE-16-DIPHOSPHATE	C00354; C05378	34717	488-69-7		Protein component; Component of Fructose and mannose metabolism; Component of Galactose metabolism; Component of Inositol metabolism	Organic	Endogenous	Mammalian Metabolite	Carbohydrates and Carbohydrate conjugates	Sugar Phosphates	Monosaccharide phosphates	secondary alcohol; 1,2-diol; dialkyl ether; phosphoric acid ester; heterocyclic compound	Blood; Cellular Cytoplasm	[2,3,4-trihydroxy-5-(phosphonooxymethyl)oxolan-2-yl]methoxyphosphonic acid	OC1C(O)C(COP(O)(O)=O)OC1COP(O)(O)=O	O[C@H]1[C@H](O)[C@H](COP(O)(O)=O)O[C@@H]1COP(O)(O)=O		HMDB03973	D-Fructose 1,6-biphosphate; D-Fructose 1,6-bis(dihydrogen phosphate); D-Fructose 1,6-bisphosphate; D-Fructose 1,6-diphosphate; D-fructose-1,6-bisphosphate; D-fructose-1,6-diphosphate; Diphosphofructose; Esafosfan; Esafosfina; FDP; Fosfructose; Fructose 1,6-bis; Fructose 1,6-bisphosphate; Fructose 1,6-diphosphate; Fructose 1,6-diphosphic acid; Harden-Young ester
29	CMH	fumarate-maleate-a-ketoisovalerate	fumarate/maleate/alpha-ketoisovalerate	Fumaric acid	C4H4O4	116.072	116.011	HMDB00134	723	FUM	C00122	33938	110-17-8			Organic	Endogenous	Mammalian Metabolite	Organic acids	Dicarboxylic Acids	Short chain dicarboxylic acids	carboxylic acid; alkene	Blood; Cerebrospinal Fluid; Urine	(E)-2-Butenedioic acid	OC(=O)C=CC(O)=O	OC(=O)C=CC(O)=O			(2E)-But-2-enedioate; (2E)-But-2-enedioic acid; (E)-2-Butenedioate; (E)-2-Butenedioic acid; 2-(E)-Butenedioate; 2-(E)-Butenedioic acid; Allomaleate; Allomaleic acid; Boletate; Boletic acid; FC 33; Fumarate; Fumaric acid; Lichenate; Lichenic acid; trans-1,2-Ethylenedicarboxylate; trans-1,2-Ethylenedicarboxylic acid; trans-2-Butenedioate; trans-2-Butenedioic acid; trans-Butenedioate; trans-Butenedi…
30	CMH	GDP	GDP	Guanosine diphosphate	C10H15N5O11P2	443.201	443.024	HMDB01201	8977	GDP-4-DEHYDRO-6-DEOXY-D-MANNOSE	C00035	33599	146-91-8		Component of Fructose and mannose metabolism	Organic	Endogenous	Mammalian Metabolite	Nucleosides and Nucleoside conjugates	Nucleotides	Nucleotide diphosphates	secondary alcohol; 1,2-diol; primary amine; primary aromatic amine; oxo(het)arene; phosphoric acid ester; aromatic compound; heterocyclic compound	Blood; Cerebrospinal Fluid	[[5-(2-amino-6-oxo-3H-purin-9-yl)-3,4-dihydroxy-oxolan-2-yl]methoxy-hydroxy-phosphoryl]oxyphosphonic acid	NC1=NC2=C(N=CN2C2OC(COP(O)(=O)OP(O)(O)=O)C(O)C2O)C(=O)N1	NC1=NC2=C(N=CN2[C@@H]2O[C@H](COP(O)(=O)OP(O)(O)=O)[C@@H](O)[C@H]2O)C(=O)N1			5'-GDP; Guanosine 5'-(trihydrogen pyrophosphate); Guanosine 5'-diphosphate; Guanosine 5'-pyrophosphate; GDP; Guanosine mono(trihydrogen diphosphate); Guanosine pyrophosphate; guanosine-5'-diphosphate; guanosine-diphosphate; ppG
31	CMH	glucuronate	glucuronate	D-Glucuronic acid	C6H10O7	194.139	194.043	HMDB00127	444791	GLUCURONATE	C00191	34196	1699446		Component of Chondroitin / Heparan sulfate biosynthesis; Component of Inositol phosphate metabolism; Component of Porphyrin and chlorophyll metabolism; Component of Starch and sucrose metabolism	Organic	Endogenous	Mammalian Metabolite	Carbohydrates and Carbohydrate conjugates	Carbohydrates	Monosaccharides	hemiacetal; secondary alcohol; 1,2-diol; carboxylic acid; heterocyclic compound	Blood; Urine	(2S,3S,4S,5R,6S)-3,4,5,6-tetrahydroxyoxane-2-carboxylic acid	OC1OC(C(O)C(O)C1O)C(O)=O	O[C@H]1O[C@@H]([C@@H](O)[C@H](O)[C@H]1O)C(O)=O			D-(+)-glucuronate; D-(+)-glucuronic acid; D-glucuronate; GCU; Glucosiduronate; Glucosiduronic acid; Glucuronate; Glucuronic acid; alpha-D-glucopyranuronic acid; alpha-D-glucuronic acid; delta-(+)-glucuronate; delta-(+)-glucuronic acid; delta-glucuronate; alpha-delta-glucopyranuronic acid; alpha-delta-glucuronic acid
32	CMH	glutathione oxidized	glutathione oxidized	Oxidized glutathione	C20H32N6O12S2	612.631	612.152	HMDB03337	975	OXIDIZED-GLUTATHIONE	C00127	33951	27025-41-8		Component of Glutamate metabolism; Component of Glutathione metabolism	Organic	Endogenous	Mammalian Metabolite	Amino acids and Amino Acid conjugates	Polypeptides	Polypeptides	disulfide; primary amine; primary aliphatic amine (alkylamine); carboxylic acid; secondary carboxylic acid amide; alpha-aminoacid	Blood; Cerebrospinal Fluid	2-amino-4-[[2-[2-[(4-amino-4-carboxy-butanoyl)amino]-2-(carboxymethylcarbamoyl)ethyl]disulfanyl-1-(carboxymethylcarbamoyl)ethyl]carbamoyl]butanoic acid	NC(CCC(=O)NC(CSSCC(NC(=O)CCC(N)C(O)=O)C(=O)NCC(O)=O)C(=O)NCC(O)=O)C(O)=O	NC(CCC(=O)NC(CSSCC(NC(=O)CCC(N)C(O)=O)C(=O)NCC(O)=O)C(=O)NCC(O)=O)C(O)=O			GSSG; Glutathione disulfide; Oxiglutatione; L(-)-Glutathione(oxidized)
33	CMH	GMP	GMP	Guanosine monophosphate	C10H14N5O8P	363.221	363.058	HMDB01397	6804	GMP	C00144	34024	85-32-5		Second messenger; Component of Glutamate metabolism; Component of Purine metabolism; Component of Pyrimidine metabolism	Organic	Endogenous	Mammalian Metabolite	Nucleosides and Nucleoside conjugates	Nucleotides	Nucleotide monophosphates	secondary alcohol; 1,2-diol; primary amine; primary aromatic amine; oxo(het)arene; phosphoric acid ester; aromatic compound; heterocyclic compound	Blood	[5-(2-amino-6-oxo-3H-purin-9-yl)-3,4-dihydroxy-oxolan-2-yl]methoxyphosphonic acid	NC1=NC2=C(N=CN2C2OC(COP(O)(O)=O)C(O)C2O)C(=O)N1	NC1=NC2=C(N=CN2[C@@H]2O[C@H](COP(O)(O)=O)[C@@H](O)[C@H]2O)C(=O)N1			5'-GMP; E 626; GMP; Guanidine monophosphate; Guanosine 5'-monophosphate; Guanosine 5'-phosphate; Guanosine 5'-phosphorate; Guanosine 5'-phosphoric acid; guanosine monophosphate; guanosine-5'-monophosphate; guanosine-5'-phosphate; GMP; guanosine-phosphate; guanylate; guanylic acid
34	CMH	guanine	guanine	Guanine	C5H5N5O	151.126	151.049	HMDB00132	764	GUANINE	C00242	34363	73-40-5			Organic	Endogenous	Mammalian Metabolite	Nucleosides and Nucleoside conjugates	Purines and Purine Derivatives	Hydroxy purines	primary amine; primary aromatic amine; oxo(het)arene; aromatic compound; heterocyclic compound	Cellular Cytoplasm; Urine	2-amino-3,7-dihydropurin-6-one	NC1=NC(=O)C2=C(N1)N=CN2	NC1=NC(=O)C2=C(N1)N=CN2			GUN; Guanine enol; Guanine; Guanin; GUA; Dew Pearl; CI Natural white 1; C.I. Natural White 1; 6-Hydroxy-2-aminopurine; 2-Aminohypoxanthine; 2-amino-Hypoxanthine; 2-Amino-6-purinol; 2-Amino-6-hydroxypurine; 2-Amino-6-hydroxy-1H-purine; 2-amino-3,7-dihydro-6H-purin-6-one; 2-Amino-1,9-dihydro-purin-6-one; 2-amino-1,9-dihydro-6H-purin-6-one; 2-amino-1,7-dihydro-6H-Purin-6-one; Stella Polaris; Pearl E…
35	CMH	guanosine	guanosine	Guanosine	C10H13N5O5	283.241	283.092	HMDB00133	6802	GUANOSINE	C00387	51567	118-00-3			Organic	Endogenous	Mammalian Metabolite	Nucleosides and Nucleoside conjugates	Nucleoside Analogues	Miscellaneous nucleosides	primary alcohol; secondary alcohol; 1,2-diol; primary amine; primary aromatic amine; oxo(het)arene; aromatic compound; heterocyclic compound	Blood; Cellular Cytoplasm; Urine	Guanosine	NC1=NC2=C(N=CN2C2OC(CO)C(O)C2O)C(=O)N1	NC1=NC2=C(N=CN2[C@@H]2O[C@H](CO)[C@@H](O)[C@H]2O)C(=O)N1			2-Amino-1,9-dihydro-9-b-D-ribofuranosyl-6H-purin-6-one; 2-amino-Inosine; 9-b-D-ribofuranosyl-Guanine; ribonucleoside; Guanosine; Vernine; b-D-Ribofuranoside guanine-9; 2-Amino-1,9-dihydro-9-beta-delta-ribofuranosyl-6H-purin-6-one; 9-beta-delta-ribofuranosyl-Guanine; beta-delta-Ribofuranoside guanine-9
36	CMH	hippurate	hippurate	Hippuric acid	C9H9NO3	179.173	179.058	HMDB00714	464		C01586		495-69-2			Organic	Endogenous	Microbial Metabolite	Amino acids and Amino Acid conjugates	Acyl Glycines	Aromatic/Heterocyclic glycine conjugates	carboxylic acid; secondary carboxylic acid amide; aromatic compound	Blood; Cerebrospinal Fluid; Urine	2-benzamidoacetic acid	OC(=O)CNC(=O)C1=CC=CC=C1	OC(=O)CNC(=O)C1=CC=CC=C1			(benzoylamino)-Acetate; (benzoylamino)-Acetic acid; 2-Benzamidoacetate; 2-Benzamidoacetic acid; Benzamidoacetate; Benzamidoacetic acid; Benzoylglycine; N-Benzoylglycine; Phenylcarbonylaminoacetate; Phenylcarbonylaminoacetic acid; hippurate
37	CMH	homovanillate	homovanillate	Homovanillic acid	C9H10O4	182.173	182.058	HMDB00118	1738		C05582	46066	306-08-1			Organic	Endogenous	Mammalian Metabolite	Alcohols	Catecholamines and Derivatives	Vanillic catecholamines	phenol or hydroxyhetarene; alkyl aryl ether ; carboxylic acid; aromatic compound	Blood; Cerebrospinal Fluid; Urine	2-(4-hydroxy-3-methoxy-phenyl)acetic acid	COC1=CC(CC(O)=O)=CC=C1O	COC1=CC(CC(O)=O)=CC=C1O		HMDB04285	(4-Hydroxy-3-methoxyphenyl)acetate; (4-Hydroxy-3-methoxyphenyl)acetic acid; 3-methoxy-4-hydroxy-phenylacetic acid; 3-Methoxy-4-hydroxyphenylacetate; 3-Methoxy-4-hydroxyphenylacetic acid; 4-Hydroxy-3-methoxybenzeneacetate; 4-Hydroxy-3-methoxybenzeneacetic acid; 4-Hydroxy-3-methoxyphenylacetic acid; Homovanilate; Homovanilic acid; Homovanillate; Homovanillinic acid; Vanilacetate; Vanilacetic acid
38	CMH	hypoxanthine	hypoxanthine	Hypoxanthine	C5H4N4O	136.111	136.039	HMDB00157	790	HYPOXANTHINE	C00262	34434	68-94-0		Component of Purine metabolism	Organic	Endogenous	Mammalian Metabolite	Nucleosides and Nucleoside conjugates	Purines and Purine Derivatives	Hydroxy purines	phenol or hydroxyhetarene; aromatic compound; heterocyclic compound	Amniotic Fluid; Blood; Cellular Cytoplasm; Cerebrospinal Fluid; Urine	3,7-dihydropurin-6-one	OC1=NC=NC2=C1NC=N2	OC1=NC=NC2=C1NC=N2			1,7-Dihydro-6H-purin-6-one; 1,7-Dihydro-6H-purine-6-one; 1H,7H-Hypoxanthine; 3H-Purin-6-ol; 4-Hydroxy-1H-purine; 6(1H)-Purinone; 6-Hydroxy-1H-purine; 6-Hydroxypurine; 6-Oxopurine; 7H-Purin-6-ol; 9H-Purin-6(1H)-one; 9H-Purin-6-ol; Hypoxanthine enol; Purin-6(1H)-one; Purin-6(3H)-one; Purin-6-ol; Purine-6-ol; Sarcine; Sarkin; Sarkine
39	CMH	IMP	IMP	Inosinic acid	C10H13N4O8P	348.206	348.047	HMDB00175	8582	IMP	C00130	33960	131-99-7		Component of Alanine and aspartate metabolism; Component of Purine metabolism	Organic	Endogenous	Mammalian Metabolite	Nucleosides and Nucleoside conjugates	Nucleotides	Nucleotide monophosphates	secondary alcohol; 1,2-diol; oxo(het)arene; phosphoric acid ester; aromatic compound; heterocyclic compound	Blood; Cellular Cytoplasm; Cerebrospinal Fluid	[3,4-dihydroxy-5-(6-hydroxypurin-9-yl)-oxolan-2-yl]methoxyphosphonic acid	OC1C(COP(O)(O)=O)OC(C1O)N1C=NC2=C1N=CNC2=O	O[C@@H]1[C@@H](COP(O)(O)=O)O[C@H]([C@@H]1O)N1C=NC2=C1N=CNC2=O			5'-IMP; 5'-Inosinate; 5'-Inosine monophosphate; 5'-Inosinic acid; IMP; Inosine 5'-monophosphate; Inosine 5'-phosphate; Inosine Monophosphate; Inosine-5'-monophosphate
40	CMH	inosine	inosine	Inosine	C10H12N4O5	268.226	268.081	HMDB00195	6021	INOSINE	C00294	34525	58-63-9		Component of Purine metabolism	Organic	Endogenous	Mammalian Metabolite	Nucleosides and Nucleoside conjugates	Nucleoside Analogues	Miscellaneous nucleosides	primary alcohol; secondary alcohol; 1,2-diol; oxo(het)arene; aromatic compound; heterocyclic compound	Blood; Cellular Cytoplasm; Cerebrospinal Fluid; Pericardial Effusion; Urine	9-[(2R,3R,4S,5R)-3,4-dihydroxy-5-(hydroxymethyl)oxolan-2-yl]-3H-purin-6-one	OCC1OC(C(O)C1O)N1C=NC2=C1N=CNC2=O	OC[C@H]1O[C@H]([C@H](O)[C@@H]1O)N1C=NC2=C1N=CNC2=O			(-)-Inosine; 1,9-Dihydro-9-beta-D-ribofuranosyl-6H-purin-6-one; 1,9-dihydro-9-b-D-ribofuranosyl-6H-Purin-6-one; 9-b-D-Ribofuranosylhypoxanthine; 9-b-D-ribofuranosyl-Hypoxanthine; 9-beta-D-Ribofuranosylhypoxanthine; 9-beta-D-ribofuranosyl-Hypoxanthine; 9beta-D-Ribofuranosylhypoxanthine; Atorel; HXR; Hypoxanthine 9-beta-D-ribofuranoside; Hypoxanthine D-riboside; Hypoxanthine nucleoside; Hypoxanthin…
41	CMH	kynurenine	kynurenine	L-Kynurenine	C10H12N2O3	208.214	208.085	HMDB00684	846	L-KYNURENINE	C01718	1445574	343-65-7		Component of Tryptophan metabolism	Organic	Endogenous	Mammalian Metabolite	Amino acids and Amino Acid conjugates	Amino Acids	NA	ketone; primary amine; primary aliphatic amine (alkylamine); primary aromatic amine; carboxylic acid; aromatic compound; alpha-aminoacid	Blood; Cerebrospinal Fluid; Urine	2-amino-4-(2-aminophenyl)-4-oxo-butanoic acid	NC(CC(=O)C1=CC=CC=C1N)C(O)=O	N[C@@H](CC(=O)C1=CC=CC=C1N)C(O)=O		HMDB00183	(S)-alpha,2-diamino-3-hydroxy-gamma-oxo-Benzenebutanoate; (S)-alpha,2-diamino-3-hydroxy-gamma-oxo-Benzenebutanoic acid; (alphaS)-alpha,2-diamino-3-hydroxy-gamma-oxo-Benzenebutanoate; (alphaS)-alpha,2-diamino-3-hydroxy-gamma-oxo-Benzenebutanoic acid; 3-(3-Hydroxyanthraniloyl)-L-alanine; 3-Anthraniloylalanine; 3-Hydroxy-L-kynurenine; 3-anthraniloyl-Alanine; 3-anthraniloyl-L-alanine; DL-Kynureninefr…
42	CMH	lactate	lactate	L-Lactic acid	C3H6O3	90.078	90.0317	HMDB00190	107689	L-LACTATE	C00186	34179	79-33-4		Component of Cysteine metabolism; Component of Propanoate metabolism; Component of Pyruvate metabolism	Organic	Endogenous	Mammalian Metabolite	Organic acids	Hydroxy Acids	Short chain hydroxy acids	secondary alcohol; carboxylic acid; alpha-hydroxyacid	Bile; Blood; Cellular Cytoplasm; Cerebrospinal Fluid; Urine	(2S)-2-hydroxypropanoic acid	CC(O)C(O)=O	C[C@H](O)C(O)=O		HMDB03328	(+)-Lactate; (+)-Lactic acid; (S)-(+)-2-Hydroxypropanoate; (S)-(+)-2-Hydroxypropanoic acid; (S)-2-Hydroxypropanoic acid; (S)-2-Hydroxypropionate; (S)-2-Hydroxypropionic acid; (S)-2-hydroxy-Propanoate; (S)-2-hydroxy-Propanoic acid; (S)-Lactate; (S)-Lactic acid; (alpha)-Lactate; (alpha)-Lactic acid; 1-Hydroxyethane 1-carboxylate; 1-Hydroxyethane 1-carboxylic acid; 1-Hydroxyethanecarboxylate; 1-Hydr…
43	CMH	lactose	lactose	Alpha-Lactose	C12H22O11	342.297	342.116	HMDB00186	84571	LACTOSE	C00243	34366	63-42-3		Component of Galactose metabolism; Component of Glycerolipid metabolism; Component of Glycosphingolipid metabolism; Component of Keratan sulfate biosynthesis; Component of N-Glycan biosynthesis	Organic	Endogenous	Mammalian Metabolite	Carbohydrates and Carbohydrate conjugates	Carbohydrates	Disaccharides	hemiacetal; acetal; primary alcohol; secondary alcohol; 1,2-diol; heterocyclic compound	Urine	(2R,3S,4S,5R,6S)-2-(hydroxymethyl)-6-[(2R,3R,4S,5R,6S)-4,5,6-trihydroxy-2-(hydroxymethyl)oxan-3-yl]oxy-oxane-3,4,5-triol	OCC1OC(OC2C(CO)OC(O)C(O)C2O)C(O)C(O)C1O	OC[C@H]1O[C@@H](O[C@@H]2[C@@H](CO)O[C@H](O)[C@H](O)[C@H]2O)[C@H](O)[C@@H](O)[C@H]1O		HMDB05761	(+)-lactose; 1-beta-D-Galactopyranosyl-4-alpha-D-glucopyranose; 4-O-Hexopyranosylhexose; Aletobiose; Anhydrous lactose; Lactin; Lactobiose; Lactose; Milk sugar; Osmolactan; Saccharum lactin; 1-beta-delta-Galactopyranosyl-4-alpha-delta-glucopyranose; a-Lactose; Dilactose; Fast-Flo Lactose; Flowlac 100; Galactinum; Granulac 140M; Lactin (carbohydrate); Lactohale 300; Lactose Fast-flo; Lactose anhyd…
44	CMH	malate	malate	L-Malic acid	C4H6O5	134.087	134.022	HMDB00156	222656		C00149	34045	97-67-6		Component of Glyoxylate and dicarboxylate metabolism; Component of Pyruvate metabolism	Organic	Endogenous	Mammalian Metabolite	Organic acids	Dicarboxylic Acids	Short chain dicarboxylic acids	secondary alcohol; carboxylic acid; alpha-hydroxyacid	Blood; Cellular Cytoplasm; Cerebrospinal Fluid; Urine	(2S)-2-hydroxybutanedioic acid	OC(CC(O)=O)C(O)=O	O[C@@H](CC(O)=O)C(O)=O			(-)-(S)-Malate; (-)-(S)-Malic acid; (-)-Hydroxysuccinate; (-)-Hydroxysuccinic acid; (-)-L-Malic acid; (-)-Malic acid; (2S)-2-Hydroxybutanedioate; (2S)-2-Hydroxybutanedioic acid; (S)-(-)-Hydroxysuccinate; (S)-(-)-Hydroxysuccinic acid; (S)-Hydroxybutanedioate; (S)-Hydroxybutanedioic acid; (S)-Malic acid; (S)-hydroxy-Butanedioate; (S)-hydroxy-Butanedioic acid; Apple acid; L-(-)-Malic acid; L-Apple a…
45	CMH	NAD	NAD	NAD	C21H28N7O14P2	664.433	664.117	HMDB00902	5892	NAD	C00003	33480	53-84-9		Component of Aminosugars metabolism; Component of Androgen and estrogen metabolism; Component of Arginine and proline metabolism; Component of Ascorbate and aldarate metabolism; Component of beta-Alanine metabolism; Component of Bile acid biosynthesis; Component of Butanoate metabolism; Component of C21-Steroid hormone metabolism; Component of Cysteine metabolism; Component of D-Glutamine and D-g…	Organic	Endogenous	Mammalian Metabolite	Nucleosides and Nucleoside conjugates	Nucleotides	Nucleotide diphosphates	cation; secondary alcohol; 1,2-diol; primary amine; primary aromatic amine; primary carboxylic acid amide; phosphoric acid ester; aromatic compound; heterocyclic compound	Blood; Cellular Cytoplasm	[(2S,3S,4R,5R)-5-(6-aminopurin-9-yl)-3,4-dihydroxy-oxolan-2-yl]methoxy-[[(2S,3S,4R,5R)-5-(5-carbamoylpyridin-1-yl)-3,4-dihydroxy-oxolan-2-yl]methoxy-oxido-phosphoryl]oxy-phosphinic acid	NC(=O)C1=C[N+](=CC=C1)C1OC(COP(O)(=O)OP(O)(=O)OCC2OC(C(O)C2O)N2C=NC3=C2N=CN=C3N)C(O)C1O	NC(=O)C1=C[N+](=CC=C1)[C@@H]1O[C@H](COP(O)(=O)OP(O)(=O)OC[C@H]2O[C@H]([C@H](O)[C@@H]2O)N2C=NC3=C2N=CN=C3N)[C@@H](O)[C@H]1O			3-Carbamoyl-1-D-ribofuranosylpyridinium hydroxide 5'-ester with adenosine 5'-pyrophosphate; 3-Carbamoyl-1-beta-D-ribofuranosylpyridinium hydroxide 5'-ester with adenosine 5'-pyrophosphate inner salt; Adenine-nicotinamide dinucleotide; CO-I; Codehydrase I; Codehydrogenase I; Coenzyme I; Cozymase; Cozymase I; Diphosphopyridine nucleotide; Endopride; NAD trihydrate; NAD-oxidized; Nicotinamide adenin…
46	CMH	NADP	NADP	NADP	C21H29N7O17P3	744.413	744.083	HMDB00217	5886	NAD(P)	C00006	33488	53-59-8		Component of Androgen and estrogen metabolism; Component of Arginine and proline metabolism; Component of beta-Alanine metabolism; Component of Bile acid biosynthesis; Component of C21-Steroid hormone metabolism; Component of Folate biosynthesis; Component of Glutamate metabolism; Component of Glutathione metabolism; Component of Glycerolipid metabolism; Component of Glyoxylate and dicarboxylate …	Organic	Endogenous	Mammalian Metabolite	Nucleosides and Nucleoside conjugates	Nucleotides	Nucleotide triphosphates	cation; secondary alcohol; 1,2-diol; primary amine; primary aromatic amine; primary carboxylic acid amide; phosphoric acid ester; aromatic compound; heterocyclic compound		[(2R,3R,4R,5R)-2-(6-aminopurin-9-yl)-5-[[[[(2R,3S,4R,5R)-5-(5-carbamoylpyridin-1-yl)-3,4-dihydroxy-oxolan-2-yl]methoxy-hydroxy-phosphoryl]oxy-hydroxy-phosphoryl]oxymethyl]-4-hydroxy-oxolan-3-yl]oxyphosphonic acid	NC(=O)C1=C[N+](=CC=C1)C1OC(COP(O)(=O)OP(O)(=O)OCC2OC(C(OP(O)(O)=O)C2O)N2C=NC3=C(N)N=CN=C23)C(O)C1O	NC(=O)C1=C[N+](=CC=C1)[C@@H]1O[C@H](CO[P@](O)(=O)O[P@](O)(=O)OC[C@H]2O[C@H]([C@H](OP(O)(O)=O)[C@@H]2O)N2C=NC3=C(N)N=CN=C23)[C@@H](O)[C@H]1O			Adenine-nicotinamide dinucleotide phosphate; Codehydrase II; Codehydrogenase II; Coenzyme II; Cozymase II; NAD phosphate; NADP; NADP+; Nicotinamide adenine dinucleotide phosphate; Nicotinamide-adenine dinucleotide phosphate; TPN; Triphosphopyridine nucleotide; b-NADP; b-Nicotinamide adenine dinucleotide phosphate; b-TPN; beta-NADP; beta-Nicotinamide adenine dinucleotide phosphate; beta-TPN
47	CMH	nicotinate	nicotinate	Nicotinic acid	C6H5NO2	123.109	123.032	HMDB01488	938	NIACINE	C00253	34401	59-67-6		Essential vitamins	Organic	Exogenous	Mammalian Metabolite	Amino acids and Amino Acid conjugates	Amino Acids	NA	carboxylic acid; aromatic compound; heterocyclic compound	Blood; Cerebrospinal Fluid; Urine	pyridine-3-carboxylic acid	OC(=O)C1=CN=CC=C1	OC(=O)C1=CN=CC=C1			3-Carboxylpyridine; 3-Carboxypyridine; 3-Pyridinecarboxylate; 3-Pyridinecarboxylic acid; 3-Pyridylcarboxylate; 3-Pyridylcarboxylic acid; Akotin; Apelagrin; Daskil; Efacin; Enduracin; Linic; Niac; Niacor; Nicacid; Nicangin; Nico-Span; Nicodelmine; Niconacid; Nicosan 3; Nicotinate; Nicotinic acid; Nicotinipca; Nicyl; Nyclin; Pellagrin; Pelonin; Slo-niacin; niacin; niacine; nicamin; nicobid; nicocap…
48	CMH	nicotinic acid mononucleotide	nicotinic acid mononucleotide	Nicotinic acid mononucleotide	C11H16NO9P	337.22	337.056	HMDB01132	121991	NICOTINATE_NUCLEOTIDE	C01185	37018	321-02-8		Component of Nicotinate and nicotinamide metabolism	Organic	Endogenous	Mammalian Metabolite	Nucleosides and Nucleoside conjugates	Nucleotides	Nucleotide monophosphates	cation; anion; secondary alcohol; 1,2-diol; carboxylic acid; phosphoric acid ester; alkene; heterocyclic compound		1-[3,4-dihydroxy-5-(phosphonooxymethyl)oxolan-2-yl]pyridine-5-carboxylate	OC1C(O)C(OC1COP(O)([O-])=O)[N+]1=CC=CC(C1)C(O)=O	O[C@H]1[C@@H](O)[C@@H](O[C@@H]1COP(O)([O-])=O)[N+]1=CC=CC(C1)C(O)=O			3-Carboxy-1-beta-D-ribofuranosylpyridinium hydroxide 5'-phosphate inner salt; 3-Pyridinecarboxylic acid mononucleotide; 3-carboxy-1-(5-O-phosphono-b-D-ribofuranosyl)-Pyridinium inner salt; 3-carboxy-1-(5-O-phosphono-beta-D-ribofuranosyl)-Pyridinium inner salt; Beta-nicotinate D-ribonucleotide; Deamido nicotinamide ribonucleotide; Deamido-NMN; NaMN; Nicotinate D-ribonucleotide; Nicotinate mononucl…
49	CMH	orotate	orotate	Orotic acid	C5H4N2O4	156.096	156.017	HMDB00226	967	OROTATE	C00295	34527	65-86-1		Component of Pyrimidine metabolism	Organic	Endogenous	Mammalian Metabolite	Organic acids	Pyrimidines; Pyrimidine Derivatives	Aromatic keto-acids	carboxylic acid; oxo(het)arene; aromatic compound; heterocyclic compound	Amniotic Fluid; Blood; Urine	2,6-dioxo-3H-pyrimidine-4-carboxylic acid	OC(=O)C1=CC(=O)NC(=O)N1	OC(=O)C1=CC(=O)NC(=O)N1			uracil-6-carboxylate; acidum oroticum; Whey factor; Vitamin B13; Uracil-6-carboxylic acid; Uracil-6-carbosaeure; Orotyl; Oroturic; Orotsaure; Orotsaeure; Orotonsan; Orotonin; Orotic acid; Orotate; Oropur; Orodin; ORO; Molkensaeure; Lactinium; Animal galactose factor; acido orotico; acide orotique; 6-Uracilcarboxylic acid; 6-Carboxyuracil; 6-Carboxy-2,4-dihydroxypyrimidine; 2,6-dioxo-1,2,3,6-tetra…
50	CMH	oxalate	oxalate	Oxalic acid	C2H2O4	90.035	89.9953	HMDB02329	971	CUPRIZONE	C00209	34265	144-62-7			Organic	Endogenous	Microbial Metabolite	Organic acids	Dicarboxylic Acids	Short chain dicarboxylic acids	carboxylic acid	Blood; Urine	oxalic acid	OC(=O)C(O)=O	OC(=O)C(O)=O			Ammonium oxalate;Ethane-1,2-dioate; Ethane-1,2-dioic acid; Ethanedioate; Ethanedioic acid; Ethanedioic acid dihydrate; Ethanedionate; Ethanedionic acid; Kyselina stavelova; Oxaalzuur; Oxalate; Oxalic acid; Oxalic acid 2-Hydrate; Oxalic acid anhydrous; Oxalic acid diammonium salt; Oxalic acid dihydrate
51	CMH	pantothenate	pantothenate	Pantothenic acid	C9H17NO5	219.235	219.111	HMDB00210	6613	PANTOTHENATE	C00864	36234	79-83-4		Essential vitamins; Component of Pantothenate and CoA biosynthesis	Organic	Exogenous	Mammalian Metabolite	Amino acids and Amino Acid conjugates	Amino Acids	Tripeptides	primary alcohol; secondary alcohol; carboxylic acid; secondary carboxylic acid amide	Blood; Cerebrospinal Fluid; Urine	3-[[(2R)-2,4-dihydroxy-3,3-dimethyl-butanoyl]amino]propanoic acid	CC(C)(CO)C(O)C(=O)NCCC(O)=O	CC(C)(CO)C(O)C(=O)NCCC(O)=O			(+)-Pantothenate; (+)-Pantothenic acid; (D)-(+)-Pantothenate; (D)-(+)-Pantothenic acid; Chick antidermatitis factor; D(+)-N-(2,4-Dihydroxy-3,3-dimethylbutyryl)-b-alanine; D-Pantothenate; D-Pantothenic acid; Pantothenate; Vitamin B5; D(+)-N-(2,4-Dihydroxy-3,3-dimethylbutyryl)-beta-alanine; delta-Pantothenate; delta-Pantothenic acid
52	CMH	PEP	PEP	Phosphoenolpyruvic acid	C3H5O6P	168.042	167.982	HMDB00263	1005	PHOSPHO-ENOL-PYRUVATE	C00074	33756	138-08-9		Component of Aminosugars metabolism; Component of Phenylalanine, tyrosine and tryptophan biosynthesis; Component of Purine metabolism; Component of Pyruvate metabolism	Organic	Endogenous	Mammalian Metabolite	Miscellaneous	Acyl Phosphates	Short chain acyl phosphates	carboxylic acid; alkene	Blood; Cellular Cytoplasm	2-phosphonooxyprop-2-enoic acid	OC(=O)C(=C)OP(O)(O)=O	OC(=O)C(=C)OP(O)(O)=O			2-hydroxy-Acrylic acid dihydrogen phosphate; 2-phosphonooxyprop-2-enoate; 2-phosphonooxyprop-2-enoic acid; P-enol-pyruvate; PEP; Phosphoenolpyruvate
53	CMH	phosphotyrosine	phosphotyrosine	O-Phosphotyrosine	C9H12NO6P	261.168	261.04	HMDB06049	30819		C06501				Cell Signaling; Signal transduction	Organic	Endogenous	Mammalian Metabolite	Amino acids and Amino Acid conjugates	Amino Acid Phosphates	Proteotypic phospho-amino acids	primary amine; primary aliphatic amine (alkylamine); carboxylic acid; phosphoric acid ester; aromatic compound; alpha-aminoacid	Urine	(2S)-2-amino-3-(4-phosphonooxyphenyl)propanoic acid	NC(CC1=CC=C(OP(O)(O)=O)C=C1)C(O)=O	N[C@@H](CC1=CC=C(OP(O)(O)=O)C=C1)C(O)=O			L-3-(4-Hydroxyphenyl)alanine 4'-phosphate; Phosphonotyrosine; O-Phosphotyrosine; Phosphotyrosine; L-Phosphotyrosine; Phospho-L-tyrosine; O-Phospho-L-tyrosine; Tyrosine O-phosphate; L-Tyrosine-O-phosphate; Phosphotyrosine (pY)
54	CMH	propionate	propionate	Propionic acid	C3H6O2	74.078	74.0368	HMDB00237	1032	PROPIONATE	C00163	34098	79-09-4			Organic	Endogenous	Microbial Metabolite	Organic acids	Fatty Acids	Short chain fatty acids	carboxylic acid	Blood; Cerebrospinal Fluid; Saliva; Urine	Propanoic acid	CCC(O)=O	CCC(O)=O			Adofeed; Antischim B; Carboxyethane; Ethanecarboxylate; Ethanecarboxylic acid; Ethylformate; Ethylformic acid; Luprosil; Metacetonate; Metacetonic acid; Methylacetate; Methylacetic acid; MonoProp; Propcorn; Propionate; Propkorn; Prozoin; Pseudoacetate; Pseudoacetic acid; Toxi-Check; Propanoic acid; propanate; Propanoate
55	CMH	pyruvate	pyruvate	Pyruvic acid	C3H4O3	88.062	88.016	HMDB00243	1060	PYRUVATE	C00022	33546	127-17-3		Energy source; Anti-oxidant; Component of Alanine and aspartate metabolism; Component of Butanoate metabolism; Component of Cysteine metabolism; Component of Glutamate metabolism; Component of Glycine, serine and threonine metabolism; Component of Phenylalanine, tyrosine and tryptophan biosynthesis; Component of Propanoate metabolism; Component of Purine metabolism; Component of Pyruvate metaboli…	Organic	Endogenous	Mammalian Metabolite	Organic acids	Keto-Acids	Short chain keto-acids	ketone; carboxylic acid	Blood; Cellular Cytoplasm; Cerebrospinal Fluid; Saliva; Urine	2-oxopropanoic acid	CC(=O)C(O)=O	CC(=O)C(O)=O			2-Oxopropanoate; 2-Oxopropanoic acid; 2-Oxopropionate; 2-Oxopropionic acid; Acetylformate; Acetylformic acid; BTS; Pyroracemate; Pyroracemic acid; Pyruvate; a-Ketopropionate; a-Ketopropionic acid; alpha-Ketopropionate; alpha-Ketopropionic acid
56	CMH	quinolinate	quinolinate	Quinolinic acid	C7H5NO4	167.119	167.022	HMDB00232	1066	QUINOLINATE	C03722	42393	89-00-9		Component of Nicotinate and nicotinamide metabolism	Organic	Endogenous	Mammalian Metabolite	Organic acids	Dicarboxylic Acids	Aromatic dicarboxylic acids	carboxylic acid; aromatic compound; heterocyclic compound	Blood; Cerebrospinal Fluid; Urine	2,3-Pyridinedicarboxylic acid	OC(=O)C1=CC=CN=C1C(O)=O	OC(=O)C1=CC=CN=C1C(O)=O			pyridine-2,3-carboxylate; 3,4-Pyridinedicarboxylic acid; Pyridine-3,4-dicarboxylic acid; 2,3-pyridinedicarboxylic acid; 2,3-pyridinedicarboxylate; Pyridine-2,3-dicarboxylate; Pyridine-2,3-dicarboxylic acid; Quinolinate; Pyridin-2,3-dicarbonsaeure; Quinolinic acid
57	CMH	ribose-5-P-ribulose-5-P	ribose-5-P/ribulose-5-P	D-Ribose 5-phosphate	C5H11O8P	230.11	230.019	HMDB01548	77982	RIBOSE-5P	C00117	42420	3615-55-2		Component of Purine metabolism	Organic	Endogenous	Mammalian Metabolite	Carbohydrates and Carbohydrate conjugates	Sugar Phosphates	Monosaccharide phosphates	hemiacetal; secondary alcohol; 1,2-diol; phosphoric acid ester; heterocyclic compound	Blood; Cellular Cytoplasm	(2,3,4-trihydroxy-5-oxo-pentoxy)phosphonic acid	OC1OC(COP(O)(O)=O)C(O)C1O	OC1O[C@H](COP(O)(O)=O)[C@@H](O)[C@H]1O			D-Ribose 5-phosphate; D-Ribose 5-phosphic acid; D-ribose-5-P; D-ribose-5-phosphate; D-ribose-5-phosphorate; D-ribose-5-phosphoric acid; Ribose-5-phosphate; ribose-5-P; ribose-5-phosphorate; ribose-5-phosphoric acid; ribose-5P
58	CMH	sorbitol	sorbitol	Sorbitol	C6H14O6	182.172	182.079	HMDB00247	5780		C00794	36018	50-70-4		Component of Fructose and mannose metabolism	Organic	Endogenous	Mammalian Metabolite	Alcohols	Alcohols and Polyols	Simple alcohols	primary alcohol; secondary alcohol; 1,2-diol	Blood; Cerebrospinal Fluid; Saliva; Urine	(2R,3R,4R,5S)-1,2,3,4,5,6-hexanol	OCC(O)C(O)C(O)C(O)CO	OC[C@H](O)[C@@H](O)[C@H](O)[C@H](O)CO			(-)-Sorbitol; Cystosol; D-Glucitol; D-Sorbitol; D-Sorbol; Diakarmon; Esasorb; Foodol D 70; Glucarine; Glucitol; Karion; Karion instant; Kyowa Powder 50M; L-Gulitol; Multitol; Neosorb; Neosorb 20/60DC; Neosorb 70/02; Neosorb 70/70; Neosorb P 20/60; Neosorb P 60; Neosorb P 60W; Nivitin; Resulax; Sionit; Sionit K; Sionite; Sionon; Siosan; Sorbex M; Sorbex R; Sorbex Rp; Sorbex S; Sorbex X; Sorbilande…
59	CMH	succinate	succinate	Succinic acid	C4H6O4	118.088	118.027	HMDB00254	1110	SUC	C00042	33633	110-15-6		DNA component; Component of Arginine and proline metabolism; Component of Butanoate metabolism; Component of C5-Branched dibasic acid metabolism; Component of Glutamate metabolism; Component of Propanoate metabolism	Organic	Endogenous	Mammalian Metabolite	Organic acids	Dicarboxylic Acids	Short chain dicarboxylic acids	carboxylic acid	Blood; Cerebrospinal Fluid; Saliva; Urine	Butanedioic acid	OC(=O)CCC(O)=O	OC(=O)CCC(O)=O			1,2-Ethanedicarboxylate; 1,2-Ethanedicarboxylic acid; 1,4-Butanedioate; 1,4-Butanedioic acid; Amber acid; Asuccin; Dihydrofumarate; Dihydrofumaric acid; Katasuccin; Succinate; Wormwood acid
60	CMH	methylmalonate	methylmalonate	Methylmalonic acid	C4H6O4	118.088	118.027	HMDB00202	487		C02170		516-05-2			Organic	Endogenous	Mammalian Metabolite	Organic acids	Dicarboxylic Acids	Short chain dicarboxylic acids	carboxylic acid	Blood; Cerebrospinal Fluid; Urine	2-methylpropanedioic acid	CC(C(O)=O)C(O)=O	CC(C(O)=O)C(O)=O			1,1-Ethanedicarboxylate; 1,1-Ethanedicarboxylic acid; 2-Methylmalonate; 2-Methylmalonic acid; Isosuccinate; Isosuccinic acid; Methylmalonate; Methylmalonic acid; Methylpropanedioate; Methylpropanedioic acid; methyl-Malonate; methyl-Malonic acid; methyl-Propanedioate; methyl-Propanedioic acid
61	CMH	sucrose	sucrose	Sucrose	C12H22O11	342.297	342.116	HMDB00258	5988	SUCROSE	C00089	33807	57-50-1		Component of Starch and sucrose metabolism	Organic	Endogenous	Mammalian Metabolite	Carbohydrates and Carbohydrate conjugates	Carbohydrates	Disaccharides	acetal; primary alcohol; secondary alcohol; 1,2-diol; heterocyclic compound	Blood; Urine	(2R,3R,4S,5S,6R)-2-[(2S,3S,4S,5R)-3,4-dihydroxy-2,5-bis(hydroxymethyl)oxolan-2-yl]oxy-6-(hydroxymethyl)oxane-3,4,5-triol	OCC1OC(OC2(CO)OC(CO)C(O)C2O)C(O)C(O)C1O	OC[C@H]1O[C@H](O[C@]2(CO)O[C@H](CO)[C@@H](O)[C@@H]2O)[C@H](O)[C@@H](O)[C@@H]1O			(+)-Sucrose; D-(+)-Saccharose; D-(+)-Sucrose; D-Sucrose; Saccharose; Saccharum; Sucrose; Sugar; White sugar; b -D-Fructofuranosyl a-D-glucopyranoside
62	CMH	thymine	thymine	Thymine	C5H6N2O2	126.113	126.043	HMDB00262	1135	THYMINE	C00178	34151	65-71-4		Component of Purine metabolism; Component of Pyrimidine metabolism	Organic	Endogenous	Mammalian Metabolite	Nucleosides and Nucleoside conjugates	Pyrimidines and Derivatives	Methyl pyrimidines	oxo(het)arene; aromatic compound; heterocyclic compound	Blood; Cerebrospinal Fluid; Urine	5-methyl-2,4(1H,3H)-pyrimidinedione	CC1=CNC(=O)NC1=O	CC1=CNC(=O)NC1=O			2,4-Dihydroxy-5-methylpyrimidine; 4-Hydroxy-5-methylpyrimidin-2(1H)-one; 5-Methyl-1,2,3,4-tetrahydropyrimidine-2,4-dione; 5-Methyl-2,4(1H,3H)-pyrimidinedione; 5-Methyl-2,4-dihydroxypyrimidine; 5-Methylpyrimidine-2,4-dione; 5-Methyluracil; Thymine
63	CMH	UMP	UMP	Uridine 5'-monophosphate	C9H13N2O9P	324.181	324.036	HMDB00288	6030	UMP	C00105	33873	58-97-9		Component of N-Glycan biosynthesis; Component of Pyrimidine metabolism	Organic	Endogenous	Mammalian Metabolite	Nucleosides and Nucleoside conjugates	Nucleotides	Nucleotide monophosphates	secondary alcohol; 1,2-diol; oxo(het)arene; phosphoric acid ester; aromatic compound; heterocyclic compound	Blood	5'-Uridylic acid	OC1C(O)C(OC1COP(O)(O)=O)N1C=CC(=O)NC1=O	O[C@H]1[C@@H](O)[C@@H](O[C@@H]1COP(O)(O)=O)N1C=CC(=O)NC1=O			5'-UMP; UMP; Uridine 5'-monophosphate; Uridine 5'-monophosphic acid; Uridine 5'-phosphate; Uridine 5'-phosphorate; Uridine 5'-phosphoric acid; Uridine mono(dihydrogen phosphate); Uridine monophosphate; Uridine phosphate; Uridine-5'-monophosphate; Uridylic acid
64	CMH	UDP	UDP	Uridine 5'-diphosphate	C9H14N2O12P2	404.161	404.002	HMDB00295	6031	UDP	C00015	33518	58-98-0			Organic	Endogenous	Mammalian Metabolite	Nucleosides and Nucleoside conjugates	Nucleotides	Nucleotide diphosphates	secondary alcohol; 1,2-diol; oxo(het)arene; phosphoric acid ester; aromatic compound; heterocyclic compound	Blood	Uridine 5'-(trihydrogen diphosphate)	OC1C(COP(O)(=O)OP(O)(O)=O)OC(C1O)N1C=CC(=O)NC1=O	O[C@@H]1[C@@H](COP(O)(=O)OP(O)(O)=O)O[C@H]([C@@H]1O)N1C=CC(=O)NC1=O			5'-UDP; UDP; Uridine 5'-diphosphate; Uridine 5'-diphosphic acid; Uridine 5'-pyrophosphate; Uridine 5'-pyrophosphorate; Uridine 5'-pyrophosphoric acid; Uridine diphosphate; Uridine pyrophosphate
65	CMH	UDP-galactose UDP-glucose	UDP-galactose/UDP-glucose	Uridine diphosphate glucose	C15H24N2O17P2	566.302	566.055	HMDB00286	439156	UDP-GLUCOSE	C00029	33576	133-89-1		Component of Galactose metabolism; Component of Glycosphingolipid metabolism; Component of N-Glycan biosynthesis; Component of Nucleotide sugars metabolism; Component of Starch and sucrose metabolism	Organic	Endogenous	Mammalian Metabolite	Nucleosides and Nucleoside conjugates	Nucleotides	Nucleotide diphosphates	primary alcohol; secondary alcohol; 1,2-diol; oxo(het)arene; phosphoric acid ester; aromatic compound; heterocyclic compound	Blood	[(2R,3R,4R,5R)-5-(2,4-dioxopyrimidin-1-yl)-3,4-dihydroxy-oxolan-2-yl]methoxy-[hydroxy-[(3R,4S,5R,6R)-3,4,5-trihydroxy-6-(hydroxymethyl)oxan-2-yl]oxy-phosphoryl]oxy-phosphinic acid	OCC1OC(OP(O)(=O)OP(O)(=O)OCC2OC(C(O)C2O)N2C=CC(=O)NC2=O)C(O)C(O)C1O	OC[C@@H]1OC(OP(O)(=O)OP(O)(=O)OC[C@@H]2O[C@@H]([C@@H](O)[C@H]2O)N2C=CC(=O)NC2=O)[C@@H](O)[C@H](O)[C@H]1O			(UPD)-glucose; UDPglucose; UDP-D-glucose; UDP-Glc; UDP-Glucose; UDP-a-D-Glucose; UDPG; Uridine 5'-diphosphate glucose; Uridine 5'-diphospho-a-D-glucose; Uridine 5'-diphosphoglucose; Uridine 5'-pyrophosphate a-D-glucopyranosyl ester; Uridine diphosphate-glucose; Uridine diphospho-D-glucose; Uridine diphosphoglucose; Uridine pyrophosphate-glucose; (UDP)glucose; UDP glucose; UDP-delta-glucose; UDP-a…
66	CMH	UDP-glucuronate	UDP-glucuronate	Uridine diphosphate glucuronic acid	C15H22N2O18P2	580.285	580.034	HMDB00935	17473	UDP-GLUCURONATE	C00167	34117	2616-64-0		Component of Nucleotide sugars metabolism; Component of Starch and sucrose metabolism	Organic	Endogenous	Mammalian Metabolite	Nucleosides and Nucleoside conjugates	Nucleotides	Nucleotide diphosphates	secondary alcohol; 1,2-diol; carboxylic acid; oxo(het)arene; phosphoric acid ester; aromatic compound; heterocyclic compound		(2S,3S,4R,5R,6R)-6-[[[(2S,3S,4R,5R)-5-(2,4-dioxopyrimidin-1-yl)-3,4-dihydroxy-oxolan-2-yl]methoxy-hydroxy-phosphoryl]oxy-hydroxy-phosphoryl]oxy-3,4,5-trihydroxy-oxane-2-carboxylic	OC1C(COP(O)(=O)OP(O)(=O)OC2OC(C(O)C(O)C2O)C(O)=O)OC(C1O)N1C=CC(=O)NC1=O	O[C@@H]1[C@@H](COP(O)(=O)OP(O)(=O)O[C@H]2O[C@@H]([C@@H](O)[C@H](O)[C@H]2O)C(O)=O)O[C@H]([C@@H]1O)N1C=CC(=O)NC1=O		HMDB01384	UDP glucuronate; UDP-D-glucuronate; UDP-D-glucuronic acid; UDP-GlcUA; UDP-alpha-D-glucuronate; UDP-delta-glucuronate; UDP-delta-glucuronic acid; UDP-glucuronate; UDP-glucuronic acid; UDPGA; UDPglucuronate; UGA; Udp glucuronic acid; Uridine 5'-diphospho-a-D-glucuronate; Uridine 5'-diphospho-a-D-glucuronic acid; Uridine 5'-diphospho-alpha-delta-glucuronate; Uridine 5'-diphospho-alpha-delta-glucuron…
67	CMH	uracil	uracil	Uracil	C4H4N2O2	112.087	112.027	HMDB00300	1174	URACIL	C00106	33879	66-22-8		Component of beta-Alanine metabolism; Component of Pantothenate and CoA biosynthesis; Component of Pyrimidine metabolism	Organic	Endogenous	Mammalian Metabolite	Nucleosides and Nucleoside conjugates	Pyrimidines and Derivatives	Hydroxy pyrimidines	oxo(het)arene; aromatic compound; heterocyclic compound	Amniotic Fluid; Blood; Cerebrospinal Fluid; Urine	2,4(1H,3H)-Pyrimidinedione	O=C1NC=CC(=O)N1	O=C1NC=CC(=O)N1			2,4-Dihydroxypyrimidine; 2,4-Dioxopyrimidine; 2,4-Pyrimidinediol; 2,4-Pyrimidinedione; Hybar X; Pirod; Pyrod; Uracil
68	CMH	urate	urate	Uric acid	C5H4N4O3	168.11	168.028	HMDB00289	1175	URATE	C00366	34768	69-93-2		Electron donor	Organic	Endogenous	Mammalian Metabolite	Nucleosides and Nucleoside conjugates	Purines and Purine Derivatives	Hydroxy purines	oxo(het)arene; aromatic compound; heterocyclic compound	Amniotic Fluid; Bile; Blood; Cerebrospinal Fluid; Saliva; Urine	7,9-dihydro-1H-Purine-2,6,8(3H)-trione	O=C1NC(=O)C2=C(N1)NC(=O)N2	O=C1NC(=O)C2=C(N1)NC(=O)N2			1H-Purine-2,6,8-triol; 2,6,8-Trihydroxypurine; 2,6,8-Trioxopurine; 2,6,8-Trioxypurine; Lithate; Lithic acid; Purine-2,6,8(1H,3H,9H)-trione; Urate; Uric acid
69	CMH	uridine	uridine	Uridine	C9H12N2O6	244.201	244.07	HMDB00296	6029	URIDINE	C00299	34541	58-96-8		Component of Pyrimidine metabolism	Organic	Endogenous	Mammalian Metabolite	Nucleosides and Nucleoside conjugates	Nucleoside Analogues	Miscellaneous nucleosides	primary alcohol; secondary alcohol; 1,2-diol; oxo(het)arene; aromatic compound; heterocyclic compound	Blood; Cerebrospinal Fluid; Urine	1-b-D-ribofuranosyl-uracil	OCC1OC(C(O)C1O)N1C=CC(=O)NC1=O	OC[C@H]1O[C@H]([C@H](O)[C@@H]1O)N1C=CC(=O)NC1=O			1-b-D-Ribofuranosyl-2,4(1H,3H)-pyrimidinedione; 1-b-D-Ribofuranosyluracil; Uridin; b-D-Ribofuranoside 2,4(1H,3H)-pyrimidinedione-1; b-Uridine; beta-Uridine; 1-beta-delta-Ribofuranosyl-2,4(1H,3H)-pyrimidinedione; 1-beta-delta-Ribofuranosyluracil; beta-delta-Ribofuranoside 2,4(1H,3H)-pyrimidinedione-1
70	CMH	xanthine	xanthine	Xanthine	C5H4N4O2	152.111	152.033	HMDB00292	1188	XANTHINE	C00385	34825	69-89-6		Component of Purine metabolism	Organic	Endogenous	Mammalian Metabolite	Nucleosides and Nucleoside conjugates	Purines and Purine Derivatives	Hydroxy purines	oxo(het)arene; aromatic compound; heterocyclic compound	Blood; Cerebrospinal Fluid; Urine	2,6-dihydroxypurin	O=C1NC(=O)C2=C(N1)N=CN2	O=C1NC(=O)C2=C(N1)N=CN2			1H-Purine-2,6-diol; 2,6(1,3)-Purinedion; 2,6-Dihydroxypurine; 2,6-Dioxopurine; 3,7-Dihydro-1H-purine-2,6-dione; 3,7-dihydropurine-2,6-dione; 9H-Purine-2,6(1H,3H)-dione; 9H-Purine-2,6-diol; Dioxopurine; Isoxanthine; Pseudoxanthine; Purine-2,6(1H,3H)-dione; Purine-2,6-diol; Xanthic oxide; Xanthin; Xanthine
71	CMH	xanthurenate	xanthurenate	Xanthurenic acid	C10H7NO4	205.167	205.038	HMDB00881	5699	XANTHURENATE	C02470		59-00-7			Organic	Endogenous	Mammalian Metabolite	Organic acids	Aromatic Acids; Hydroxy Acids	Heterocyclic acids	phenol or hydroxyhetarene; carboxylic acid; aromatic compound; heterocyclic compound	Blood; Urine	4,8-dihydroxy-quinoline-2-carboxylic acid	OC(=O)C1=NC2=C(O)C=CC=C2C(O)=C1	OC(=O)C1=NC2=C(O)C=CC=C2C(O)=C1			4,8-Dihydroxy-2-quinolinecarboxylate; 4,8-Dihydroxy-2-quinolinecarboxylic acid; 4,8-Dihydroxyquinaldate; 4,8-Dihydroxyquinaldic acid; 4,8-Dihydroxyquinaldinate; 4,8-Dihydroxyquinaldinic acid; 4,8-Dihydroxyquinoline-2-carboxylate; 4,8-Dihydroxyquinoline-2-carboxylic acid; 4,8-dihydroxy-Quinaldate; 4,8-dihydroxy-Quinaldic acid; 8-Hydroxykynurenate; 8-Hydroxykynurenic acid; Xanthurate; Xanthurenate;…
72	CMH	XMP	XMP	Xanthylic acid	C10H13N4O9P	364.205	364.042	HMDB01554	1190	XANTHOSINE-5-PHOSPHATE	C00655	35623	523-98-8		Energy currency, DNA/RNA synthesis, Enzyme cofactors, signaling	Organic	Endogenous	Mammalian Metabolite	Nucleosides and Nucleoside conjugates	Nucleotides	Nucleotide monophosphates	secondary alcohol; 1,2-diol; oxo(het)arene; phosphoric acid ester; aromatic compound; heterocyclic compound		[5-(2,6-dioxo-3H-purin-9-yl)-3,4-dihydroxy-oxolan-2-yl]methoxyphosphonic acid	OC1C(COP(O)(O)=O)OC(C1O)N1C=NC2=C1NC(=O)NC2=O	O[C@@H]1[C@@H](COP(O)(O)=O)O[C@H]([C@@H]1O)N1C=NC2=C1NC(=O)NC2=O			(9-D-ribosylxanthine)-5'-phosphate; XMP; Xanthosine 5'-phosphate; Xanthosine 5'-phosphic acid; xanthosine-5'-P; xanthosine-5'-phosphate; 5'-xanthonylate monophosphate
73	CMH	cholate	cholate	Cholic acid	C24H40O5	408.571	408.288	HMDB00619	221493		C00695	35720	81-25-4		Fat solubilization and Waste products	Organic	Endogenous	Mammalian Metabolite	Cholesterols and derivatives	Bile Acids	Trihydroxy bile acids	secondary alcohol; carboxylic acid	Bile; Blood; Urine	(4R)-4-[(3R,5S,7R,8R,9S,10S,12S,13R,14S,17R)-3,7,12-trihydroxy-10,13-dimethyl-2,3,4,5,6,7,8,9,11,12,14,15,16,17-tetradecahydro-1H-cyclopenta[a]phenanthren-17-yl]pentanoic acid	CC(CCC(O)=O)C1CCC2C3C(O)CC4CC(O)CCC4(C)C3CC(O)C12C	C[C@H](CCC(O)=O)[C@H]1CC[C@H]2[C@@H]3[C@H](O)C[C@@H]4C[C@H](O)CC[C@]4(C)[C@H]3C[C@H](O)[C@]12C			17b-[1-Methyl-3-carboxypropyl]etiocholane-3a,7a,12a-triol; 3a,7a,12a-Trihydroxy-5b-cholan-24-oate; 3a,7a,12a-Trihydroxy-5b-cholan-24-oic acid; 3a,7a,12a-Trihydroxy-5b-cholanate; 3a,7a,12a-Trihydroxy-5b-cholanic acid; 3a,7a,12a-Trihydroxy-5b-cholanoate; 3a,7a,12a-Trihydroxy-5b-cholanoic acid; 3a,7a,12a-Trihydroxy-b-cholanate; 3a,7a,12a-Trihydroxy-b-cholanic acid; 3a,7a,12a-Trihydroxycholanate; 3a,…
74	CMH	glycocholate	glycocholate	Glycocholic acid	C26H43NO6	465.623	465.309	HMDB00138	439604	GLYCOCHOLIC_ACID	C01921	38691	475-31-0			Organic	Endogenous	Mammalian Metabolite	Amino acids and Amino Acid conjugates	Bile Acids	Bile-acid glycine conjugates	secondary alcohol; carboxylic acid; secondary carboxylic acid amide	Blood; Urine	2-[4-(3,7,12-trihydroxy-10,13-dimethyl-2,3,4,5,6,7,8,9,11,12,14,15,16,17-tetradecahydro-1H-cyclopenta[a]phenanthren-17-yl)pentanoylamino]acetic acid	CC(CCC(=O)NCC(O)=O)C1CCC2C3C(O)CC4CC(O)CCC4(C)C3CC(O)C12C	C[C@H](CCC(=O)NCC(O)=O)[C@H]1CC[C@H]2[C@@H]3[C@H](O)CC4C[C@H](O)CC[C@]4(C)[C@H]3C[C@H](O)[C@]12C			3a,7a,12a-Trihydroxy-5b-cholan-24-oylglycine; 3a,7a,12a-Trihydroxy-5b-cholanic acid-24-glycine; 3a,7a,12a-Trihydroxy-N-(carboxymethyl)-5b-cholan-24-amide; Cholylglycine; Glycine cholate; Glycocholate; Glycocholic acid; Glycoreductodehydrocholic acid; Glycylcholate; Glycylcholic acid; N-(carboxymethyl)-3a,7a,12a-trihydroxy-5b-Cholan-24-amide; N-Choloylglycine; N-choloyl-Glycine
75	CMH	glycodeoxycholate glycochenodeoxycholate	glycodeoxycholate/glycochenodeoxycholate	Deoxycholic acid glycine conjugate	C26H43NO5	449.623	449.314	HMDB00631	440688		C05464		360-65-6			Organic	Endogenous	Mammalian Metabolite	Amino acids and Amino Acid conjugates	Acyl Glycines	Bile-acid glycine conjugates	secondary alcohol; carboxylic acid; secondary carboxylic acid amide	Bile	N-[(3a,5b,12a)-3,12-dihydroxy-24-oxocholan-24-yl]-Glycine	CC(CCC(=O)NCC(O)=O)C1CCC2C3CCC4CC(O)CCC4(C)C3CC(O)C12C	C[C@H](CCC(=O)NCC(O)=O)[C@H]1CCC2C3CC[C@@H]4C[C@H](O)CC[C@]4(C)C3C[C@H](O)[C@]12C		HMDB04012	Deoxycholic acid glycine conjugate; Deoxycholylglycine; Deoxyglycocholate; Deoxyglycocholic acid; Glycodeoxycholate; Glycodeoxycholic acid; Glycodesoxycholate; Glycodesoxycholic acid; Glycyldeoxycholate; Glycyldeoxycholic acid; N-(3a,12a-dihydroxy-5b-cholan-24-oyl)-Glycine; N-(carboxymethyl)-3a,12a-dihydroxy-5b-Cholan-24-amide
76	CMH	taurocholate	taurocholate	Taurocholic acid	C26H45NO7S	515.703	515.292	HMDB00036	440567	CPD-3743	C05122	45150	81-24-3		Hormones, Membrane component	Organic	Endogenous	Mammalian Metabolite	Cholesterols and derivatives	Bile Acids	Taurinated bile acids	secondary alcohol; secondary carboxylic acid amide; sulfonic acid	Bile; Blood; Urine	2-[4-[(3R,5S,7R,12S)-3,7,12-trihydroxy-10,13-dimethyl-2,3,4,5,6,7,8,9,11,12,14,15,16,17-tetradecahydro-1H-cyclopenta[a]phenanthren-17-yl]pentanoylamino]ethanesulfonic acid	CC(CCC(=O)NCCS(O)(=O)=O)C1CCC2C3C(O)CC4CC(O)CCC4(C)C3CC(O)C12C	CC(CCC(=O)NCCS(O)(=O)=O)C1CCC2C3[C@H](O)C[C@@H]4C[C@H](O)CCC4(C)C3C[C@H](O)C12C			3a,7a,12a-Trihydroxy-5b-cholanic acid-24-taurine; Cholaic acid; Cholic acid taurine conjugate; Cholyltaurine; N-Choloyltaurine; n-choloyl-Taurine; Taurocholate
77	CMH	taurodeoxycholate taurochenodeoxycholate	taurodeoxycholate/taurochenodeoxycholate	Taurodeoxycholic acid	C26H45NO6S	499.704	499.297	HMDB00896	10594		C05463		516-50-7		Hormones, Membrane component	Organic	Endogenous	Microbial Metabolite	Cholesterols and derivatives	Bile Acids	Taurinated bile acids	secondary alcohol; secondary carboxylic acid amide; sulfonic acid	Bile; Blood	2-[4-[(3R,5R,8R,9S,10S,12S,13R,14S,17R)-3,12-dihydroxy-10,13-dimethyl-2,3,4,5,6,7,8,9,11,12,14,15,16,17-tetradecahydro-1H-cyclopenta[a]phenanthren-17-yl]pentanoylamino]ethanesulfonic acid	CC(CCC(=O)NCCS(O)(=O)=O)C1CCC2C3CCC4CC(O)CCC4(C)C3CC(O)C12C	C[C@H](CCC(=O)NCCS(O)(=O)=O)[C@H]1CC[C@H]2[C@@H]3CC[C@@H]4C[C@H](O)CC[C@]4(C)[C@H]3C[C@H](O)[C@]12C		HMDB04011	Deoxycholyltaurine; Deoxytaurocholate; Deoxytaurocholic acid; N-(3a,12a-dihydroxy-5b-cholan-24-oyl)-Taurine; Sodium taurodeoxycholate; Sodium taurodeoxylate; Taurodeoxycholic acid; Taurodeoxycholic acid sodium salt; Taurodeoxycholic acid sodium salt hydrate; Taurodesoxycholate; Taurodesoxycholic acid; Tudcabil
78	CMH	hyod-ursod-chenod-deoxycholate	hyod/ursod/chenod/deoxy-cholate	Deoxycholic acid	C24H40O4	392.572	392.293	HMDB00626	440355		C04483		83-44-3		Fat solubilization and Waste products	Organic	Endogenous	Mammalian Metabolite	Cholesterols and derivatives	Bile Acids	Miscellaneous bile acids	secondary alcohol; carboxylic acid	Bile; Blood; Urine	(4R)-4-[(3R,5R,8R,9S,10S,12S,14S,17R)-3,12-dihydroxy-10,13-dimethyl-2,3,4,5	CC(CCC(O)=O)C1CCC2C3CCC4CC(O)CCC4(C)C3CC(O)C12C	C[C@H](CCC(O)=O)[C@H]1CC[C@H]2[C@@H]3CC[C@@H]4C[C@H](O)CC[C@]4(C)[C@H]3C[C@H](O)[C@]12C			5b-Cholanic acid-3a,12a-diol; 5b-Deoxycholate; 5b-Deoxycholic acid; 7-Deoxycholate; 7-Deoxycholic acid; Cholerebic; Cholorebic; Degalol; Deoxycholatate; Deoxycholate; Deoxycholatic acid; Deoxycholic acid; deoxy-Cholate; deoxy-Cholic acid
79	CMH	suberate	suberate	Suberic acid	C8H14O4	174.194	174.089	HMDB00893	10457		C08278		505-48-6			Organic	Endogenous	Mammalian Metabolite	Organic acids	Dicarboxylic Acids	Long chain dicarboxylic acids	carboxylic acid	Blood; Cerebrospinal Fluid; Urine	octanedioic acid	OC(=O)CCCCCCC(O)=O	OC(=O)CCCCCCC(O)=O		HMDB00837	1,6-Dicarboxyhexane; 1,6-Hexanedicarboxylate; 1,6-Hexanedicarboxylic acid; 1,8-Octanedioate; 1,8-Octanedioic acid; Cork acid; Hexamethylenedicarboxylate; Hexamethylenedicarboxylic acid; Octane-1,8-dioate; Octane-1,8-dioic acid; Octanedioate; Octanedioic acid; Suberate; Suberic acid
80	CMH	hydroxyphenylacetate	hydroxyphenylacetate	p-Hydroxyphenylacetic acid	C8H8O3	152.147	152.047	HMDB00020	127	4-HYDROXYPHENYLACETATE	C00642	35599	156-38-7			Organic	Endogenous	Mammalian Metabolite	Organic acids	Aromatic Acids	Phenolic acids	phenol or hydroxyhetarene; carboxylic acid; aromatic compound	Blood; Cerebrospinal Fluid; Saliva; Urine	2-(4-hydroxyphenyl)acetic acid	OC(=O)CC1=CC=C(O)C=C1	OC(=O)CC1=CC=C(O)C=C1			(4-Hydroxy-phenyl)-essigsaeure; (4-hydroxy-phenyl)-acetate; (4-hydroxy-phenyl)-acetic acid; (4-hydroxyphenyl)acetate; (4-hydroxyphenyl)acetic acid; (p-Hydroxyphenyl)acetate; (p-Hydroxyphenyl)acetic acid; (p-hydroxyphenyl)-Acetate; (p-hydroxyphenyl)-Acetic acid; 4-Hydroxy-Benzeneacetate; 4-Hydroxy-Benzeneacetic acid; 4-Hydroxybenzeneacetate; 4-Hydroxybenzeneacetic acid; 4-hydroxyphenylacetate; 4-h…
81	CMH	indolelactate	indolelactate	Indolelactic acid	C11H11NO3	205.21	205.074	HMDB00671	92904		C02043		1821-52-9			Organic	Endogenous	Mammalian Metabolite	Heterocyclic molecules	Indoles and Indole Derivatives	Indole acids	secondary alcohol; carboxylic acid; aromatic compound; heterocyclic compound; alpha-hydroxyacid	Blood; Urine	2-hydroxy-3-(1H-indol-3-yl)-propionic acid	OC(CC1=CNC2=C1C=CC=C2)C(O)=O	OC(CC1=CNC2=C1C=CC=C2)C(O)=O			(+)-2-hydroxy-3-indol-3-yl-propionate; (+)-2-hydroxy-3-indol-3-yl-propionic acid; (+)-a-hydroxy-1H-indole-3-propanoate; (+)-a-hydroxy-1H-indole-3-propanoic acid; (+)-a-hydroxy-1H-indole-3-propionate; (+)-a-hydroxy-1H-indole-3-propionic acid; (S)-2-hydroxy-3-indol-3-yl-propionate; (S)-2-hydroxy-3-indol-3-yl-propionic acid; 2-Hydroxy-3-indol-3-yl-propionsaeure; 2-hydroxy-3-indol-3-yl-propionate; 2-…
82	CMH	indoxylsulfate	indoxylsulfate	Indoxyl sulfate	C8H7NO4S	213.21	213.01	HMDB00682	17530				487-60-5			Organic	Endogenous	Mammalian Metabolite	Heterocyclic molecules	Indoles and Indole Derivatives	Indole acids	sulfuric acid monoester; aromatic compound; heterocyclic compound	Blood; Urine	potassium 1H-indol-3-yl sulfate	OS(=O)(=O)OC1=CNC2=CC=CC=C12	OS(=O)(=O)OC1=CNC2=CC=CC=C12		HMDB03309	Indican; Indoxyl sulfic acid; Indol-3-yl sulfate; indol-3-yl sulphate; Indol-3-ol; 3-Indoxylsulfuric acid
83	CMH	indole-3-propionate	indole-3-propionate	3-Indolepropionic acid	C11H11NO2	189.21	189.079	HMDB02302	3744	CPD-85			830-96-6			Organic	Endogenous	Microbial Metabolite	Heterocyclic molecules	Indoles and Indole Derivatives	Indole acids	carboxylic acid; aromatic compound; heterocyclic compound	Blood	1H-Indole-3-propanoic acid	OC(=O)CCC1=CNC2=CC=CC=C12	OC(=O)CCC1=CNC2=CC=CC=C12			1H-Indole-3-propionate; 1H-Indole-3-propionic acid; 3-(1H-Indol-3-yl)propanoate; 3-(1H-Indol-3-yl)propanoic acid; 3-(1H-Indol-3-yl)propionate; 3-(1H-Indol-3-yl)propionic acid; 3-(2-Carboxyethyl)-1H-indole; 3-(3-Indolyl)propanoate; 3-(3-Indolyl)propanoic acid; 3-(3-Indolyl)propionate; 3-(3-Indolyl)propionic acid; 3-Indolepropionate; IPA; Indole-3-propionic acid; b-(3-Indolyl)propionate; b-(3-Indol…
84	CMH	gentisate	gentisate	Gentisic acid	C7H6O4	154.12	154.027	HMDB00152	3469		C00628		490-79-9			Organic	Endogenous	Mammalian Metabolite	Organic acids	Aromatic Acids	Phenolic acids	phenol or hydroxyhetarene; carboxylic acid; aromatic compound	Blood; Urine	2,5-dihydroxybenzoic acid	OC(=O)C1=CC(O)=CC=C1O	OC(=O)C1=CC(O)=CC=C1O			2,5-Dihydroxybenzoate; 2,5-Dihydroxybenzoic acid; 2,5-Dioxybenzoate; 2,5-Dioxybenzoic acid; 3,6-Dihydroxybenzoate; 3,6-Dihydroxybenzoic acid; 5-Hydroxysalicylate; 5-Hydroxysalicylic acid; 5-hydroxy-Salicylate; 5-hydroxy-Salicylic acid; Carboxyhydroquinone; Dihydroxybenzoicacid; Gensigen; Gensigon; Gentisate; Gentisic acid; Gentisinate; Gentisinic acid; Hydroquinonecarboxylate; Hydroquinonecarboxy…
85	CMH	phosphocreatine	phosphocreatine	Phosphocreatine	C4H10N3O5P	211.113	211.036	HMDB01511	5359254	CREATINE-P	C02305	1594794	67-07-2		Component of Arginine and proline metabolism	Organic	Endogenous	Mammalian Metabolite	Amino acids and Amino Acid conjugates	Amino Acid Phosphates	Non-protetypic phospho-amino acids	carboxylic acid; guanidine; phosphoric acid amide		2-[methyl-(N'-phosphonocarbamimidoyl)amino]acetic acid	CN(CC(O)=O)C(=N)NP(O)(O)=O	CN(CC(O)=O)C(=N)NP(O)(O)=O			Creatine phosphate; Creatine phosphic acid; creatine-P; creatine-phosphate; Creatinephosphoric acid; N-(phosphonoamidino)-Sarcosine; N-(Phosphonoamidino)sarcosine; N-phosphocreatine; N-Phosphorocreatine; N-Phosphorylcreatine; N-[imino(phosphonoamino)methyl]-N-methyl-Glycine; neo-ton; P-creatine; phosphocreatine; phosphorylcreatine
86	CMH	3-methyladipate-pimelate	3-methyladipate/pimelate	3-Methyladipic acid/Pimelic acid	C7H12O4	160.168	160.074	HMDB00555	6999744				421493			Organic	Endogenous	Mammalian Metabolite	Organic acids	Dicarboxylic Acids	Short chain dicarboxylic acids	carboxylic acid	Urine	3-methylhexanedioate	CC(CCC(O)=O)CC(O)=O	C[C@@H](CCC(O)=O)CC(O)=O			3-Methyladipate; 3-Methylhexanedioate; 3-Methylhexanedioic acid; (+/-)-3-Methyladipic acid; B-methyladipate; B-methyladipic acid; b-methyl-Adipic acid; beta-methyladipate; beta-methyladipic acid; beta-methyl-Adipic acid
87	CMH	6-phosphogluconate	6-phosphogluconate	6-Phosphogluconic acid	C6H13O10P	276.135	276.025	HMDB01316	91493	CPD-2961	C00345	34686	921-62-0			Organic	Endogenous	Mammalian Metabolite	Carbohydrates and Carbohydrate conjugates	Sugar Phosphates	Monosaccharide phosphates	secondary alcohol; 1,2-diol; carboxylic acid; phosphoric acid ester; alpha-hydroxyacid	Cellular Cytoplasm	(2S,3S,4R,5R)-2,3,4,5-tetrahydroxy-6-phosphonooxy-hexanoic acid	OC(COP(O)(O)=O)C(O)C(O)C(O)C(O)=O	O[C@H](COP(O)(O)=O)[C@@H](O)[C@H](O)[C@@H](O)C(O)=O			6-Phospho-D-gluconate; 6-Phospho-D-gluconic acid; 6-p-gluconate; 6-phosphogluconate; 6-phosphogluconic acid; D-Gluconic acid 6-(dihydrogen phosphate); D-Gluconic acid 6-phosphate; gluconic acid-6-phosphate; 6-O-phosphono-D-gluconic acid
88	CMH	alpha-hydroxybutyrate	alpha-hydroxybutyrate	2-Hydroxybutyric acid	C4H8O3	104.104	104.047	HMDB00008	11266	CPD-3564	C05984	47130	600-15-7			Organic	Endogenous	Mammalian Metabolite	Organic acids	Hydroxy Acids	Short chain hydroxy acids	secondary alcohol; carboxylic acid; alpha-hydroxyacid	Blood; Cerebrospinal Fluid; Urine	2-hydroxybutanoic acid	CCC(O)C(O)=O	CCC(O)C(O)=O			(RS)-2-Hydroxybutyrate; (RS)-2-Hydroxybutyric acid; 2-Hydroxy-n-butyrate; 2-Hydroxy-n-butyric acid; 2-Hydroxybutanoate; 2-Hydroxybutanoic acid; 2-Hydroxybutyrate; 2-hydroxy-Butanoate; 2-hydroxy-Butanoic acid; 2-hydroxy-DL-Butyrate; 2-hydroxy-DL-Butyric acid; DL-2-Hydroxybutanoate; DL-2-Hydroxybutanoic acid; DL-a-Hydroxybutyrate; DL-a-Hydroxybutyric acid; a-Hydroxy-n-butyrate; a-Hydroxy-n-butyric …
89	CMH	beta-hydroxybutyrate	beta-hydroxybutyrate	(R)-3-Hydroxybutyric acid	C4H8O3	104.104	104.047	HMDB00011	92135	CPD-335	C01089	36784	625-72-9		Component of Butanoate metabolism	Organic	Endogenous	Mammalian Metabolite	Organic acids	Hydroxy Acids	Short chain hydroxy acids	secondary alcohol; carboxylic acid	Blood; Cerebrospinal Fluid; Urine	(3R)-3-hydroxybutanoic acid	CC(O)CC(O)=O	C[C@@H](O)CC(O)=O			(R)-(-)-b-Hydroxybutyrate; (R)-(-)-b-Hydroxybutyric acid; (R)-3-Hydroxybutanoate; (R)-3-Hydroxybutanoic acid; (R)-3-Hydroxybutyrate; D-(-)-3-hydroxybutyrate; D-3-hydroxybutyrate; D-3-hydroxybutyric acid; D-beta-hydroxybutyrate; (R)-(-)-beta-Hydroxybutyrate; (R)-(-)-beta-Hydroxybutyric acid; delta-(-)-3-hydroxybutyrate; delta-3-hydroxybutyrate; delta-3-hydroxybutyric acid; delta-beta-hydroxybutyra…
90	CMH	2-hydroxyglutarate	2-hydroxyglutarate	L-2-Hydroxyglutaric acid	C5H8O5	148.114	148.037	HMDB00694	439939		C03196		13095-48-2		Component of Butanoate metabolism	Organic	Endogenous	Mammalian Metabolite	Organic acids	Dicarboxylic Acids	Short chain dicarboxylic acids	secondary alcohol; carboxylic acid; alpha-hydroxyacid	Blood; Cerebrospinal Fluid; Urine	(2S)-2-hydroxypentanedioic acid	OC(CCC(O)=O)C(O)=O	O[C@@H](CCC(O)=O)C(O)=O			(S)-2-Hydroxyglutarate; (S)-2-Hydroxyglutaric acid; (S)-a-Hydroxyglutarate; (S)-a-Hydroxyglutaric acid; 2-hydroxy-(S)-Pentanedioate; 2-hydroxy-(S)-Pentanedioic acid; 2-hydroxy-L-Glutarate; 2-hydroxy-L-Glutaric acid; L-2-Hydroxyglutarate; L-a-Hydroxyglutarate; L-a-Hydroxyglutaric acid; (S)-alpha-Hydroxyglutarate; (S)-alpha-Hydroxyglutaric acid; L-alpha-Hydroxyglutarate; L-alpha-Hydroxyglutaric acid
91	CMH	inositol	inositol	Myoinositol	C6H12O6	180.156	180.063	HMDB00211	892	MYO-INOSITOL	C00137	33990	87-89-8		Osmolyte; Second messenger; Component of Glycerophospholipid metabolism; Component of Inositol phosphate metabolism; Component of Streptomycin biosynthesis	Organic	Endogenous	Mammalian Metabolite	Alcohols	Alcohols and Polyols	Simple alcohols	secondary alcohol; 1,2-diol	Blood; Cerebrospinal Fluid; Urine	(1r,2R,3S,4s,5R,6S)-cyclohexane-1,2,3,4,5,6-hexol	OC1C(O)C(O)C(O)C(O)C1O	O[C@H]1[C@H](O)[C@@H](O)[C@H](O)[C@H](O)[C@@H]1O		HMDB02256	MI; Meat sugar; Myo-Inositol; Myoinosite; Myoinositol; Phaseomannite; Rat antispectacled eye factor; cis-1,2,3,5-trans-4,6-Cyclohexanehexol; i-Inositol; iso-Inositol; meso-Inositol
92	CMH	lithocholate	lithocholate	Lithocholic acid	C24H40O3	376.573	376.298	HMDB00761	9903	TAUROLITHOCHOLATE-SULFATE	C03990		434-13-9		Fat solubilization and Waste products	Organic	Endogenous	Mammalian Metabolite	Cholesterols and derivatives	Bile Acids	Monohydroxy bile acids	secondary alcohol; carboxylic acid	Bile; Blood; Urine	(4R)-4-[(3R,5R,8R,9S,10S,13R,14S,17R)-3-hydroxy-10,13-dimethyl-2,3,4,5,6,7,	CC(CCC(O)=O)C1CCC2C3CCC4CC(O)CCC4(C)C3CCC12C	C[C@H](CCC(O)=O)[C@H]1CC[C@H]2[C@@H]3CCC4C[C@H](O)CC[C@]4(C)[C@H]3CC[C@]12C			(3a,5b)-3-hydroxy-cholan-24-oate; (3a,5b)-3-hydroxy-cholan-24-oic acid; 3a-hydroxy-5b-cholan-24-oate; 3a-hydroxy-5b-cholan-24-oic acid; Lithocholate
93	CMH	MDA	MDA	Malondialdehyde	C3H4O2	72.063	72.0211	HMDB06112	10964				542-78-9			Organic	Endogenous	Mammalian Metabolite	Miscellanous	Aldehydes	Unclassified compounds	aldehyde	Blood; Cerebrospinal Fluid; Urine	propanedial	O=CCC=O	O=CCC=O			1,3-Propanedial; 1,3-Propanedialdehyde; 1,3-Propanedione; MDD; Malonaldehyde; Malonic aldehyde; Malonic dialdehyde; Malonodialdehyde; Malonyldialdehyde; Propanedial
94	CMH	FMN	FMN	Flavin Mononucleotide	C17H21N4O9P	456.344	456.105	HMDB01520	710	FMN	C00061	33703	146-17-8		Component of Riboflavin metabolism	Organic	Endogenous	Mammalian Metabolite	Miscellanous	Pterins	Miscellaneous heterocyclic compounds	secondary alcohol; 1,2-diol; oxo(het)arene; phosphoric acid ester; aromatic compound; heterocyclic compound	Blood	Riboflavin 5'-(dihydrogen phosphate)	CC1=CC2=C(C=C1C)N(CC(O)C(O)C(O)COP(O)(O)=O)C1=NC(=O)NC(=O)C1=N2	CC1=CC2=C(C=C1C)N(C[C@H](O)[C@H](O)[C@H](O)COP(O)(O)=O)C1=NC(=O)NC(=O)C1=N2			FMN; Flanin; Flavine mononucleotide; Flavol; Riboflavin; Riboflavin 5'-monophosphate; Riboflavin 5'-phosphate; Riboflavin Mononucleotide; Riboflavin monophosphate; Riboflavin phosphate; Riboflavin-5'-phosphate na; Riboflavin-5-phosphate; Riboflavine 5'-monophosphate; Riboflavine 5'-phosphate; Riboflavine dihydrogen phosphate; Riboflavine monophosphate; Riboflavine phosphate; Riboflavine-5'-phosph…
95	CMH	dTMP	dTMP	5-Thymidylic acid	C10H15N2O8P	322.208	322.057	HMDB01227	9700	TMP	C00364	34753	365-07-1		DNA component; Component of Pyrimidine metabolism	Organic	Endogenous	Mammalian Metabolite	Nucleosides and Nucleoside conjugates	Nucleotides	Nucleotide monophosphates	secondary alcohol; oxo(het)arene; phosphoric acid ester; aromatic compound; heterocyclic compound		[3-hydroxy-5-(5-methyl-2,4-dioxo-pyrimidin-1-yl)-oxolan-2-yl]methoxyphosphonic acid	CC1=CN(C2CC(O)C(COP(O)(O)=O)O2)C(=O)NC1=O	CC1=CN([C@H]2C[C@H](O)[C@@H](COP(O)(O)=O)O2)C(=O)NC1=O			2'-Deoxythymidine 5'-monophosphate; 5'-TMP; 5'-Thymidylate; 5'-Thymidylic acid; 5'-dTMP; 5-Methyl-dUMP; DTMP; Deoxy TMP; Deoxyribosylthymine monophosphate; Deoxythymidine 5'-monophosphate; Deoxythymidine 5'-phosphate; Deoxythymidine monophosphate; Deoxythymidylate; Deoxythymidylic acid; Deoxythymydilate; Deoxythymydilic acid; Thymidine 5'-monophosphate; Thymidine 5'-phosphate; Thymidine 5'-phosph…
96	CMH	3-OH-kynurenate	3-hydroxykynurenate	Hydroxykynurenic acid																									0
97	HILIC	glycine	glycine	Glycine	C2H5NO2	75.067	75.032	HMDB00123	750	GLY	C00037	33610	56-40-6		Non-essential amino acid	Organic	Endogenous	Mammalian Metabolite	Amino acids and Amino Acid conjugates	Amino Acids	NA	primary amine; primary aliphatic amine (alkylamine); carboxylic acid; alpha-aminoacid	Bile; Blood; Cerebrospinal Fluid; Saliva; Urine	2-aminoacetic acid	NCC(O)=O	NCC(O)=O			2-Aminoacetate; 2-Aminoacetic acid; Aciport; Aminoacetate; Aminoacetic acid; Aminoethanoate; Aminoethanoic acid; Glicoamin; Glycocoll; Glycolixir; Glycosthene; Gyn-Hydralin; Padil; amino-Acetate; amino-Acetic acid
98	HILIC	alanine	alanine	L-Alanine	C3H7NO2	89.093	89.0477	HMDB00161	5950	L-ALPHA-ALANINE	C00041	33629	56-41-7		Component of Alanine and aspartate metabolism; Component of Aminoacyl-tRNA biosynthesis; Component of Glutamate metabolism; Component of Glycine, serine and threonine metabolism; Component of Tryptophan metabolism	Organic	Endogenous	Mammalian Metabolite	Amino acids and Amino Acid conjugates	Amino Acids	NA	primary amine; primary aliphatic amine (alkylamine); carboxylic acid; alpha-aminoacid	Blood; Cerebrospinal Fluid; Saliva; Urine	(2S)-2-aminopropanoic acid	CC(N)C(O)=O	C[C@H](N)C(O)=O			(2S)-2-Aminopropanoate; (2S)-2-Aminopropanoic acid; (S)-(+)-Alanine; (S)-2-Aminopropanoate; (S)-2-Aminopropanoic acid; (S)-2-amino-Propanoate; (S)-2-amino-Propanoic acid; (S)-Alanine; 2-Aminopropanoate; 2-Aminopropanoic acid; 2-Aminopropionate; 2-Aminopropionic acid; 2-Ammoniopropanoate; Ala; Alanine; L-(+)-Alanine; L-2-Aminopropanoate; L-2-Aminopropanoic acid; L-2-Aminopropionate; L-2-Aminopropi…
99	HILIC	serine	serine	L-Serine	C3H7NO3	105.093	105.043	HMDB00187	5951	SER	C00065	33717	56-45-1		Component of Aminoacyl-tRNA biosynthesis; Component of Cyanoamino acid metabolism; Component of Cysteine metabolism; Component of Glycine, serine and threonine metabolism; Component of Glycosphingolipid metabolism; Component of Methane metabolism; Component of Methionine metabolism; Component of Selenoamino acid metabolism	Organic	Endogenous	Mammalian Metabolite	Amino acids and Amino Acid conjugates	Amino Acids	NA	primary alcohol; 1,2-aminoalcohol; primary amine; primary aliphatic amine (alkylamine); carboxylic acid; alpha-aminoacid	Blood; Cerebrospinal Fluid; Urine	2-amino-3-hydroxy-propanoic acid	NC(CO)C(O)=O	N[C@@H](CO)C(O)=O		HMDB00589	(-)-Serine; (S)-2-Amino-3-hydroxypropanoate; (S)-2-Amino-3-hydroxypropanoic acid; (S)-2-amino-3-hydroxy-Propanoate; (S)-2-amino-3-hydroxy-Propanoic acid; (S)-Serine; (S)-a-Amino-b-hydroxypropionate; (S)-a-Amino-b-hydroxypropionic acid; (S)-alpha-Amino-beta-hydroxypropionate; (S)-alpha-Amino-beta-hydroxypropionic acid; (S)-b-Amino-3-hydroxypropionate; (S)-b-Amino-3-hydroxypropionic acid; 2-Amino-3…
100	HILIC	threonine	threonine	L-Threonine	C4H9NO3	119.119	119.058	HMDB00167	6288	THR	C00188	34186	72-19-5		Essential amino acids; Component of Aminoacyl-tRNA biosynthesis; Component of Glycine, serine and threonine metabolism	Organic	Exogenous	Mammalian Metabolite	Amino acids and Amino Acid conjugates	Amino Acids	NA	secondary alcohol; 1,2-aminoalcohol; primary amine; primary aliphatic amine (alkylamine); carboxylic acid; alpha-aminoacid	Blood; Cerebrospinal Fluid; Saliva; Urine	2-amino-3-hydroxy-butanoic acid	CC(O)C(N)C(O)=O	C[C@@H](O)[C@H](N)C(O)=O			(2S,3R)-(-)-Threonine; (2S,3R)-2-Amino-3-hydroxybutyrate; (2S,3R)-2-Amino-3-hydroxybutyric acid; (R-(R*,S*))-2-Amino-3-hydroxybutanoate; (R-(R*,S*))-2-Amino-3-hydroxybutanoic acid; (S)-Threonine; 2-Amino-3-hydroxybutanoate; 2-Amino-3-hydroxybutanoic acid; 2-Amino-3-hydroxybutyrate; 2-Amino-3-hydroxybutyric acid; L-(-)-Threonine; L-2-Amino-3-hydroxybutyrate; L-2-Amino-3-hydroxybutyric acid; L-alph…
101	HILIC	methionine	methionine	L-Methionine	C5H11NO2S	149.211	149.051	HMDB00696	6137	MET	C00073	33753	63-68-3		Essential amino acids; Component of Aminoacyl-tRNA biosynthesis; Component of Glycine, serine and threonine metabolism; Component of Histidine metabolism; Component of Methionine metabolism; Component of Selenoamino acid metabolism; Component of Tyrosine metabolism	Organic	Exogenous	Mammalian Metabolite	Amino acids and Amino Acid conjugates	Amino Acids	NA	thioether; primary amine; primary aliphatic amine (alkylamine); carboxylic acid; alpha-aminoacid	Blood; Cerebrospinal Fluid; Urine	(2S)-2-amino-4-methylsulfanyl-butanoic acid	CSCCC(N)C(O)=O	CSCC[C@H](N)C(O)=O			(2S)-2-amino-4-(methylsulfanyl)butanoic acid; (S)-2-Amino-4-(methylthio)butanoate; (S)-2-Amino-4-(methylthio)butanoic acid; (S)-2-amino-4-(methylthio)-Butanoate; (S)-2-amino-4-(methylthio)-Butanoic acid; (S)-2-amino-4-(methylthio)butyric acid; (l)-methionine; (s)-(+)-methionine; (s)-methionine; 2-Amino-4-(methylthio)butyrate; 2-Amino-4-(methylthio)butyric acid; 2-Amino-4-methylthiobutanoic acid; …
102	HILIC	aspartate	aspartate	L-Aspartic acid	C4H7NO4	133.103	133.038	HMDB00191	5960	L-ASPARTATE	C00049	33663	56-84-8		Essential amino acid; Non-essential amino acid; Component of Alanine and aspartate metabolism; Component of Arginine and proline metabolism; Component of Cysteine metabolism; Component of Glutamate metabolism; Component of Histidine metabolism; Component of Nitrogen metabolism; Component of Novobiocin biosynthesis; Component of Phenylalanine metabolism; Component of Phenylalanine, tyrosine and tr…	Organic	Endogenous	Mammalian Metabolite	Amino acids and Amino Acid conjugates	Amino Acids	NA	primary amine; primary aliphatic amine (alkylamine); carboxylic acid; alpha-aminoacid	Blood; Cerebrospinal Fluid; Saliva; Urine	2-aminobutanedioic acid	NC(CC(O)=O)C(O)=O	N[C@@H](CC(O)=O)C(O)=O			(+)-Aspartate; (+)-Aspartic acid; (2S)-Aspartate; (2S)-Aspartic acid; (L)-Aspartate; (L)-Aspartic acid; (R)-2-aminosuccinate; (S)-(+)-Aspartate; (S)-(+)-Aspartic acid; (S)-2-aminosuccinate; (S)-2-aminosuccinic acid; (S)-Aminobutanedioate; (S)-Aminobutanedioic acid; (S)-Aspartate; (S)-Aspartic acid; (S)-amino-Butanedioate; (S)-amino-Butanedioic acid; 2-Amino-3-methylsuccinate; 2-Amino-3-methylsucc…
103	HILIC	glutamate	glutamate	L-Glutamic acid	C5H9NO4	147.129	147.053	HMDB00148	33032	GLT	C00025	33561	56-86-0		Component of Alanine and aspartate metabolism; Component of Aminoacyl-tRNA biosynthesis; Component of Aminosugars metabolism; Component of Arginine and proline metabolism; Component of beta-Alanine metabolism; Component of Butanoate metabolism; Component of Cyanoamino acid metabolism; Component of Cysteine metabolism; Component of D-Glutamine and D-glutamate metabolism; Component of Folate biosyn…	Organic	Endogenous	Mammalian Metabolite	Amino acids and Amino Acid conjugates	Amino Acids	NA	primary amine; primary aliphatic amine (alkylamine); carboxylic acid; alpha-aminoacid	Blood; Cellular Cytoplasm; Cerebrospinal Fluid; Saliva; Urine	2-aminopentanedioic acid	NC(CCC(O)=O)C(O)=O	N[C@@H](CCC(O)=O)C(O)=O			(2S)-2-Aminopentanedioate; (2S)-2-Aminopentanedioic acid; (S)-(+)-Glutamate; (S)-(+)-Glutamic acid; (S)-2-Aminopentanedioate; (S)-2-Aminopentanedioic acid; (S)-Glutamate; (S)-Glutamic acid; 1-Aminopropane-1,3-dicarboxylate; 1-Aminopropane-1,3-dicarboxylic acid; 1-amino-propane-1,3-dicarboxylate; 1-amino-propane-1,3-dicarboxylic acid; 2-Aminoglutarate; 2-Aminoglutaric acid; 2-Aminopentanedioate; 2…
104	HILIC	asparagine	asparagine	L-Asparagine	C4H8N2O3	132.118	132.053	HMDB00168	6267	ASN	C00152	34055	70-47-3		Essential amino acid; Component of Alanine and aspartate metabolism; Component of Aminoacyl-tRNA biosynthesis; Component of Nitrogen metabolism	Organic	Endogenous	Mammalian Metabolite	Amino acids and Amino Acid conjugates	Amino Acids	NA	primary amine; primary aliphatic amine (alkylamine); carboxylic acid; primary carboxylic acid amide; alpha-aminoacid	Blood; Cerebrospinal Fluid; Urine	2,4-diamino-4-oxo-butanoic acid	NC(CC(N)=O)C(O)=O	N[C@@H](CC(N)=O)C(O)=O			(-)-Asparagine; (S)-2,4-Diamino-4-oxobutanoate; (S)-2,4-Diamino-4-oxobutanoic acid; (S)-Asparagine; 2-Aminosuccinamate; 2-Aminosuccinamic acid; Agedoite; Altheine; Asn; Asparagine; Asparagine acid; Asparamide; Aspartamate; Aspartamic acid; Aspartic acid amide; Aspartic acid b-amide; Aspartic acid beta amide; B2,4-(S)-diamino-4-oxo-utanoate; B2,4-(S)-diamino-4-oxo-utanoic acid; Crystal VI; L-2,4-D…
105	HILIC	glutamine	glutamine	L-Glutamine	C5H10N2O3	146.145	146.069	HMDB00641	5961	GLN	C00064	33714	56-85-9		Essential amino acid; Energy source; Non-essential amino acid; RNA component; Component of Alanine and aspartate metabolism; Component of Aminoacyl-tRNA biosynthesis; Component of Aminosugars metabolism; Component of D-Glutamine and D-glutamate metabolism; Component of Glutamate metabolism; Component of Nitrogen metabolism; Component of Peptidoglycan biosynthesis; Component of Purine metabolism	Organic	Endogenous	Mammalian Metabolite	Amino acids and Amino Acid conjugates	Amino Acids	NA	primary amine; primary aliphatic amine (alkylamine); carboxylic acid; primary carboxylic acid amide; alpha-aminoacid	Blood; Cerebrospinal Fluid; Saliva; Urine	(2S)-2-amino-4-carbamoyl-butanoic acid	NC(CCC(N)=O)C(O)=O	N[C@@H](CCC(N)=O)C(O)=O			(2S)-2,5-diamino-5-oxopentanoic acid; (2S)-2-amino-4-carbamoylbutanoic acid; (S)-2,5-Diamino-5-oxopentanoic acid; 2-Aminoglutaramic acid; Cebrogen; Glavamin; Glumin; Glutamic acid 5-amide; Glutamic acid amide; Glutamine; L-(+)-glutamine; L-2-Aminoglutaramic acid; L-2-Aminoglutaramidic acid; L-Glutamic acid 5-amide; L-Glutaminsaeure-5-amid; L-glutamic acid gamma-amide; L-glutamid; L-glutamide; L-g…
106	HILIC	histidine	histidine	L-Histidine	C6H9N3O2	155.155	155.069	HMDB00177	6274	HIS	C00135	33985	71-00-1		Essential amino acids; semi-essential amino acids; Essential amino acid; Component of Aminoacyl-tRNA biosynthesis; Component of Histidine metabolism; Component of Nitrogen metabolism	Organic	Exogenous	Mammalian Metabolite	Amino acids and Amino Acid conjugates	Amino Acids	NA	primary amine; primary aliphatic amine (alkylamine); carboxylic acid; aromatic compound; heterocyclic compound; alpha-aminoacid	Blood; Cerebrospinal Fluid; Saliva; Urine	2-amino-3-(3H-imidazol-4-yl)propanoic acid	NC(CC1=CNC=N1)C(O)=O	N[C@@H](CC1=CNC=N1)C(O)=O		HMDB03412	(S)-1H-Imidazole-4-alanine; (S)-2-Amino-3-(4-imidazolyl)propionsaeure; (S)-4-(2-Amino-2-carboxyethyl)imidazole; (S)-Histidine; (S)-a-Amino-1H-imidazole-4-propanoate; (S)-a-Amino-1H-imidazole-4-propanoic acid; (S)-alpha-Amino-1H-imidazole-4-propanoate; (S)-alpha-Amino-1H-imidazole-4-propanoic acid; (S)-alpha-Amino-1H-imidazole-4-propionate; (S)-alpha-Amino-1H-imidazole-4-propionic acid; (S)1H-Imid…
107	HILIC	arginine	arginine	L-Arginine	C6H14N4O2	174.201	174.112	HMDB00517	6322	ARG	C00062	33707	74-79-3		Essential amino acids; semi-essential amino acids; Essential amino acid; Component of Alanine and aspartate metabolism; Component of Aminoacyl-tRNA biosynthesis; Component of Arginine and proline metabolism; Component of Glycine, serine and threonine metabolism	Organic	Exogenous	Mammalian Metabolite	Amino acids and Amino Acid conjugates	Amino Acids	NA	primary amine; primary aliphatic amine (alkylamine); carboxylic acid; guanidine; alpha-aminoacid	Blood; Cerebrospinal Fluid; Urine	(2S)-2-amino-5-(diaminomethylideneamino)pentanoic acid	NC(CCCN=C(N)N)C(O)=O	N[C@@H](CCCN=C(N)N)C(O)=O			(S)-2-Amino-5-[(aminoiminomethyl)amino]pentanoate; (S)-2-Amino-5-[(aminoiminomethyl)amino]pentanoic acid; 2-amino-5-guanidinovalerate; 2-amino-5-guanidinovaleric acid; 5-[(aminoiminomethyl)amino]-L-Norvaline; Arginine; L-(+)-Arginine; L-a-Amino-d-guanidinovalerate; L-a-Amino-d-guanidinovaleric acid; N5-(aminoiminomethyl)-L-Ornithine; L-alpha-Amino-delta-guanidinovalerate; L-alpha-Amino-delta-guan…
108	HILIC	lysine	lysine	L-Lysine	C6H14N2O2	146.188	146.106	HMDB00182	5962	LYS	C00047	33655	56-87-1		Essential amino acids; Component of Aminoacyl-tRNA biosynthesis; Component of Lysine biosynthesis	Organic	Exogenous	Mammalian Metabolite	Amino acids and Amino Acid conjugates	Amino Acids	NA	primary amine; primary aliphatic amine (alkylamine); carboxylic acid; alpha-aminoacid	Blood; Cerebrospinal Fluid; Saliva; Urine	2,6-diaminohexanoic acid	NCCCCC(N)C(O)=O	NCCCC[C@H](N)C(O)=O			(+)-S-Lysine; (S)-2,6-Diaminohexanoate; (S)-2,6-Diaminohexanoic acid; (S)-2,6-diamino-Hexanoate; (S)-2,6-diamino-Hexanoic acid; (S)-Lysine; (S)-a,e-Diaminocaproate; (S)-a,e-Diaminocaproic acid; 2,6-Diaminohexanoate; 2,6-Diaminohexanoic acid; 6-amino-Aminutrin; 6-amino-L-Norleucine; Aminutrin; L-(+)-Lysine; L-2,6-Diainohexanoate; L-2,6-Diainohexanoic acid; L-2,6-Diaminocaproate; L-2,6-Diaminocapro…
109	HILIC	valine	valine	L-Valine	C5H11NO2	117.146	117.079	HMDB00883	1182	VAL	C00183	34167	72-18-4		Essential amino acids; Component of Aminoacyl-tRNA biosynthesis; Component of Valine, leucine and isoleucine biosynthesis	Organic	Exogenous	Mammalian Metabolite	Amino acids and Amino Acid conjugates	Amino Acids	NA	primary amine; primary aliphatic amine (alkylamine); carboxylic acid; alpha-aminoacid	Blood; Cerebrospinal Fluid; Saliva; Urine	(2S)-2-amino-3-methyl-butanoic acid	CC(C)C(N)C(O)=O	CC(C)[C@H](N)C(O)=O			(2S)-2-Amino-3-methylbutanoate; (2S)-2-Amino-3-methylbutanoic acid; (S)-2-Amino-3-methylbutanoate; (S)-2-Amino-3-methylbutanoic acid; (S)-2-Amino-3-methylbutyrate; (S)-2-Amino-3-methylbutyric acid; (S)-2-amino-3-methyl-Butanoate; (S)-2-amino-3-methyl-Butanoic acid; (S)-Valine; (S)-a-Amino-b-methylbutyrate; (S)-a-Amino-b-methylbutyric acid; 2-Amino-3-methylbutanoate; 2-Amino-3-methylbutanoic acid;…
110	HILIC	leucine	leucine	L-Leucine	C6H13NO2	131.173	131.095	HMDB00687	6106	LEU	C00123	33942	61-90-5		Essential amino acids; Protein component	Organic	Exogenous	Mammalian Metabolite	Amino acids and Amino Acid conjugates	Amino Acids	NA	primary amine; primary aliphatic amine (alkylamine); carboxylic acid; alpha-aminoacid	Blood; Cerebrospinal Fluid; Urine	(2S)-2-amino-4-methyl-pentanoic acid	CC(C)CC(N)C(O)=O	CC(C)C[C@H](N)C(O)=O			(2S)-2-Amino-4-methylpentanoate; (2S)-2-Amino-4-methylpentanoic acid; (S)-(+)-Leucine; (S)-2-Amino-4-methylpentanoate; (S)-2-Amino-4-methylpentanoic acid; (S)-2-Amino-4-methylvalerate; (S)-2-Amino-4-methylvaleric acid; (S)-Leucine; 4-methyl-L-Norvaline; L-(+)-Leucine; L-a-Aminoisocaproate; L-a-Aminoisocaproic acid; Leu; L-alpha-Aminoisocaproate; L-alpha-Aminoisocaproic acid; Leucine
111	HILIC	isoleucine	isoleucine	L-Isoleucine	C6H13NO2	131.173	131.095	HMDB00172	791	ILE	C00407	34887	73-32-5		Essential amino acids; Component of Aminoacyl-tRNA biosynthesis; Component of Valine, leucine and isoleucine biosynthesis	Organic	Exogenous	Mammalian Metabolite	Amino acids and Amino Acid conjugates	Amino Acids	NA	primary amine; primary aliphatic amine (alkylamine); carboxylic acid; alpha-aminoacid	Blood; Cerebrospinal Fluid; Saliva; Urine	2-amino-3-methylpentanoic acid	CCC(C)C(N)C(O)=O	CC[C@H](C)[C@H](N)C(O)=O			(2S,3S)-2-Amino-3-methylpentanoate; (2S,3S)-2-Amino-3-methylpentanoic acid; (2S,3S)-2-amino-3-methyl-Pentanoate; (2S,3S)-2-amino-3-methyl-Pentanoic acid; (2S,3S)-a-Amino-b-methyl-n-valerate; (2S,3S)-a-Amino-b-methyl-n-valeric acid; (2S,3S)-a-Amino-b-methylvalerate; (2S,3S)-a-Amino-b-methylvaleric acid; (2S,3S)-alph-Amino-beta-methylvalerate; (2S,3S)-alph-Amino-beta-methylvaleric acid; (2S,3S)-alp…
112	HILIC	phenylalanine	phenylalanine	L-Phenylalanine	C9H11NO2	165.189	165.079	HMDB00159	6140	PHE	C00079	33775	63-91-2		Essential amino acids; Component of Aminoacyl-tRNA biosynthesis; Component of Novobiocin biosynthesis; Component of Phenylalanine metabolism; Component of Phenylalanine, tyrosine and tryptophan biosynthesis; Component of Tyrosine metabolism	Organic	Exogenous	Mammalian Metabolite	Amino acids and Amino Acid conjugates	Amino Acids	NA	primary amine; primary aliphatic amine (alkylamine); carboxylic acid; aromatic compound; alpha-aminoacid	Blood; Cerebrospinal Fluid; Saliva; Urine	2-amino-3-phenyl-propanoic acid	NC(CC1=CC=CC=C1)C(O)=O	N[C@@H](CC1=CC=CC=C1)C(O)=O		HMDB00612	(-)-beta-Phenylalanine; (L)-Phenylalanine; (S)-(-)-Phenylalanine; (S)-2-Amino-3-phenylpropionate; (S)-2-Amino-3-phenylpropionic acid; (S)-2-amino-3-phenylpropanoate; (S)-2-amino-3-phenylpropanoic acid; (S)-Phenylalanine; (S)-alpha-Amino-benzenepropanoate; (S)-alpha-Amino-benzenepropanoic acid; (S)-alpha-Amino-beta-phenylpropionate; (S)-alpha-Amino-beta-phenylpropionic acid; (S)-alpha-Aminobenzene…
113	HILIC	tyrosine	tyrosine	L-Tyrosine	C9H11NO3	181.189	181.074	HMDB00158	6057	TYR	C00082	33785	60-18-4		Component of Aminoacyl-tRNA biosynthesis; Component of Novobiocin biosynthesis; Component of Phenylalanine metabolism; Component of Phenylalanine, tyrosine and tryptophan biosynthesis; Component of Riboflavin metabolism; Component of Stilbene, coumarine and lignin biosynthesis; Component of Tyrosine metabolism	Organic	Endogenous	Mammalian Metabolite	Amino acids and Amino Acid conjugates	Amino Acids	NA	phenol or hydroxyhetarene; primary amine; primary aliphatic amine (alkylamine); carboxylic acid; aromatic compound; alpha-aminoacid	Blood; Cerebrospinal Fluid; Saliva; Urine	2-amino-3-(4-hydroxyphenyl)-propanoic acid	NC(CC1=CC=C(O)C=C1)C(O)=O	N[C@@H](CC1=CC=C(O)C=C1)C(O)=O		HMDB00647	(-)-a-Amino-p-hydroxyhydrocinnamate; (-)-a-Amino-p-hydroxyhydrocinnamic acid; (-)-alpha-Amino-p-hydroxyhydrocinnamate; (-)-alpha-Amino-p-hydroxyhydrocinnamic acid; (S)-(-)-Tyrosine; (S)-2-Amino-3-(p-hydroxyphenyl)propionate; (S)-2-Amino-3-(p-hydroxyphenyl)propionic acid; (S)-3-(p-Hydroxyphenyl)alanine; (S)-Tyrosine; (S)-a-Amino-4-hydroxybenzenepropanoate; (S)-a-Amino-4-hydroxybenzenepropanoic aci…
114	HILIC	tryptophan	tryptophan	L-Tryptophan	C11H12N2O2	204.225	204.09	HMDB00929	6305	TRP	C00078	33772	73-22-3		Essential amino acid; Component of Aminoacyl-tRNA biosynthesis; Component of Histidine metabolism; Component of Indole and ipecac alkaloid biosynthesis; Component of Phenylalanine metabolism; Component of Tryptophan metabolism; Component of Tyrosine metabolism	Organic	Exogenous	Mammalian Metabolite	Amino acids and Amino Acid conjugates	Amino Acids	NA	primary amine; primary aliphatic amine (alkylamine); carboxylic acid; aromatic compound; heterocyclic compound; alpha-aminoacid	Blood; Cerebrospinal Fluid; Saliva; Urine	(2S)-2-amino-3-(1H-indol-3-yl)propanoic acid	NC(CC1=CNC2=CC=CC=C12)C(O)=O	N[C@@H](CC1=CNC2=CC=CC=C12)C(O)=O			(-)-tryptophan; (2S)-2-amino-3-(1H-indol-3-yl)propanoic acid; (S)-1H-Indole-3-alanine; (S)-2-Amino-3-(3-indolyl)propionic acid; (S)-a-Amino-1H-indole-3-propanoate; (S)-a-Amino-1H-indole-3-propanoic acid; (S)-a-Aminoindole-3-propionate; (S)-a-Aminoindole-3-propionic acid; (S)-alpha-Amino-1H-indole-3-propanoic acid; (S)-alpha-Amino-beta-(3-indolyl)-propionic acid; (S)-alpha-Aminoindole-3-propionic …
115	HILIC	proline	proline	L-Proline	C5H9NO2	115.131	115.063	HMDB00162	145742	PRO	C00148	34042	147-85-3		Component of Arginine and proline metabolism	Organic	Endogenous	Mammalian Metabolite	Amino acids and Amino Acid conjugates	Amino Acids	NA	secondary amine; secondary aliphatic amine (dialkylamine); carboxylic acid; heterocyclic compound; alpha-aminoacid	Blood; Cerebrospinal Fluid; Saliva; Urine	(2S)-pyrrolidine-2-carboxylic acid	OC(=O)C1CCCN1	OC(=O)[C@@H]1CCCN1			(-)-(S)-Proline; (-)-2-Pyrrolidinecarboxylate; (-)-2-Pyrrolidinecarboxylic acid; (-)-Proline; (S)-(-)-Proline; (S)-(-)-Pyrrolidine-2-carboxylate; (S)-(-)-Pyrrolidine-2-carboxylic acid; (S)-2-Carboxypyrrolidine; (S)-2-Pyrralidinecarboxylate; (S)-2-Pyrralidinecarboxylic acid; (S)-2-Pyrrolidinecarboxylate; (S)-2-Pyrrolidinecarboxylic acid; (S)-Proline; 2-Pyrrolidinecarboxylate; 2-Pyrrolidinecarboxyl…
116	HILIC	cis/trans hydroxyproline	cis/trans hydroxyproline	Hydroxyproline	C5H9NO3	131.13	131.058	HMDB00725	5810	L-4-HYDROXY-PROLINE	C01157	36935	51-35-4		Component of Arginine and proline metabolism	Organic	Endogenous	Mammalian Metabolite	Amino acids and Amino Acid conjugates	Amino Acids	NA	secondary alcohol; 1,2-aminoalcohol; secondary amine; secondary aliphatic amine (dialkylamine); carboxylic acid; heterocyclic compound; alpha-aminoacid	Blood; Urine	(2S,4R)-4-hydroxypyrrolidine-2-carboxylic acid	OC1CNC(C1)C(O)=O	O[C@H]1CN[C@@H](C1)C(O)=O			(2S,4R)-4-hydroxy-2-pyrrolidinecarboxylic acid; (2S,4R)-4-hydroxypyrrolidine-2-carboxylic acid; (4R)-4-hydroxy-L-proline; 4-Hydroxy-2-pyrrolidinecarboxylic acid; 4-Hydroxy-L-proline; 4-Hydroxyproline; 4-L-Hydroxyproline; Hydroxy-l-proline; hydroxy-proline; Hydroxyproline; hydroxiproline; L-4-Hydroxyproline; L-hydroxyproline; L-threo-4-hydroxyproline; LS-hydroxyproline; Oxaceprol; Trans-hydroxypro…
117	HILIC	ornithine	ornithine	Ornithine	C5H12N2O2	132.161	132.09	HMDB00214	6262	L-ORNITHINE	C00077	37976	70-26-8		Component of Arginine and proline metabolism; Component of Glycine, serine and threonine metabolism	Organic	Endogenous	Mammalian Metabolite	Amino acids and Amino Acid conjugates	Amino Acids	NA	primary amine; primary aliphatic amine (alkylamine); carboxylic acid; alpha-aminoacid	Blood; Cerebrospinal Fluid; Saliva; Urine	2,5-diaminopentanoic acid	NCCCC(N)C(O)=O	NCCC[C@H](N)C(O)=O		HMDB00818; HMDB04984	(+)-S-Ornithine; (S)-2,5-Diaminopentanoate; (S)-2,5-Diaminopentanoic acid; (S)-Ornithine; (S)-a,d-Diaminovalerate; (S)-a,d-Diaminovaleric acid; 5-amino-L-Norvaline; L-(-)-Ornithine; L-Ornithine
118	HILIC	citrulline	citrulline	Citrulline	C6H13N3O3	175.186	175.096	HMDB00904	9750	L-CITRULLINE	C00327	34627	372-75-8		Component of Alanine and aspartate metabolism; Component of Arginine and proline metabolism	Organic	Endogenous	Mammalian Metabolite	Amino acids and Amino Acid conjugates	Amino Acids	NA	primary amine; primary aliphatic amine (alkylamine); carboxylic acid; urea; alpha-aminoacid	Blood; Cerebrospinal Fluid; Urine	(2S)-2-amino-5-(carbamoylamino)pentanoic acid	NC(CCCNC(N)=O)C(O)=O	N[C@@H](CCCNC(N)=O)C(O)=O			(2S)-2-amino-5-(carbamoylamino)pentanoic acid; (S)-2-Amino-5-ureidopentanoate; (S)-2-Amino-5-ureidopentanoic acid; (S)-2-amino-5-(aminocarbonyl)aminopentanoic acid; 2-Amino-5-uredovalerate; 2-Amino-5-uredovaleric acid; 2-Amino-5-ureidovalerate; 2-Amino-5-ureidovaleric acid; A-amino-d-ureidovalerate; A-amino-d-ureidovaleric acid; Alpha-amino-delta-ureidovalerate; Alpha-amino-delta-ureidovaleric ac…
119	HILIC	taurine	taurine	Taurine	C2H7NO3S	125.147	125.015	HMDB00251	1123		C00245	34373	107-35-7		Osmolyte; Essential amino acid; Protein component; Component of Taurine and hypotaurine metabolism	Organic	Endogenous	Mammalian Metabolite	Amino acids and Amino Acid conjugates	Amino Acids	NA	primary amine; primary aliphatic amine (alkylamine); sulfonic acid	Bile; Blood; Cerebrospinal Fluid; Urine	2-amino-Ethanesulfonic acid	NCCS(O)(=O)=O	NCCS(O)(=O)=O			1-Aminoethane-2-sulfonate; 1-Aminoethane-2-sulfonic acid; 2-Aminoethanesulfonate; 2-Aminoethanesulfonic acid; 2-Aminoethylsulfonate; 2-Aminoethylsulfonic acid; 2-Sulfoethylamine; Aminoethylsulfonate; Aminoethylsulfonic acid; Taurine; b-Aminoethylsulfonate; b-Aminoethylsulfonic acid; beta-Aminoethylsulfonate; beta-Aminoethylsulfonic acid
120	HILIC	5'-hydroxytryptophan	5'-hydroxytryptophan	5-Hydroxy-L-tryptophan	C11H12N2O3	220.225	220.085	HMDB00472	144	5-HYDROXY-TRYPTOPHAN	C00643	36630	893634		Protein synthesis, amino acid biosynthesis	Organic	Endogenous	Mammalian Metabolite	Amino acids and Amino Acid conjugates	Amino Acids	NA	phenol or hydroxyhetarene; primary amine; primary aliphatic amine (alkylamine); carboxylic acid; aromatic compound; heterocyclic compound; alpha-aminoacid	Blood; Cerebrospinal Fluid; Urine	2-amino-3-(5-hydroxy-1H-indol-3-yl)propanoic acid	NC(CC1=CNC2=C1C=C(O)C=C2)C(O)=O	NC(CC1=CNC2=C1C=C(O)C=C2)C(O)=O		HMDB00504	(+-)-5-Hydroxytryptophan; (S)-5-Hydroxytryptophan; 5-hydroxy-L-Tryptophan; 5-Hydroxy-tryptophan; 5-Hydroxyl-L-tryptophan; 5-Hydroxytryptophan; 5-Hydroxytryptophan L form; 5-Hydroxytryptophan L-form; Cincofarm; Hydroxytryptophan; Levothym; Levotinine; Oxitriptan; Oxyfan; Oxytryptophan; Pretonine; Quietim; Serotonyl; Telesol; Triptene; L-5-Hydroxytryptophan
121	HILIC	5-HIAA	5-HIAA	5-Hydroxyindoleacetic acid	C10H9NO3	191.183	191.058	HMDB00763	1826	5-HYDROXYINDOLE_ACETATE	C05635	46167	54-16-0			Organic	Endogenous	Mammalian Metabolite	Heterocyclic molecules	Indoles and Indole Derivatives	Indole acids	phenol or hydroxyhetarene; carboxylic acid; aromatic compound; heterocyclic compound	Blood; Cerebrospinal Fluid; Urine	2-(5-hydroxy-1H-indol-3-yl)acetic acid	OC(=O)CC1=CNC2=CC=C(O)C=C12	OC(=O)CC1=CNC2=CC=C(O)C=C12			5-Hydroxy-1H-indole-3-acetate; 5-Hydroxy-1H-indole-3-acetic acid; 5-Hydroxy-3-indolylacetate; 5-Hydroxy-IAA; 5-Hydroxyheteroauxin; 5-Hydroxyindol-3-ylacetate; 5-Hydroxyindol-3-ylacetic acid; 5-Hydroxyindole-3-acetate; 5-Hydroxyindole-3-acetic acid; 5-Hydroxyindoleacetate; 5-Hydroxyindoleacetic acid; 5-Oxyindoleacetate; 5-Oxyindoleacetic acid; 5-hydroxy-Indole-3-acetate; 5-hydroxy-Indole-3-acetic …
122	HILIC	serotonin	serotonin	Serotonin	C10H12N2O	176.215	176.095	HMDB00259	5202		C00780	35982	50-67-9			Organic	Endogenous	Mammalian Metabolite	Heterocyclic molecules	Indoles and Indole Derivatives	Serotonins	phenol or hydroxyhetarene; primary amine; primary aliphatic amine (alkylamine); aromatic compound; heterocyclic compound	Blood; Cerebrospinal Fluid; Urine	3-(2-aminoethyl)-1H-Indol-5-ol	NCCC1=CNC2=CC=C(O)C=C12	NCCC1=CNC2=CC=C(O)C=C12			3-(2-Aminoethyl)-1H-indol-5-ol; 3-(2-Aminoethyl)indol-5-ol; 3-(b-Aminoethyl)-5-hydroxyindole; 5-HT; 5-HTA; 5-Hydroxy-3-(b-aminoethyl)indole; 5-hydroxy-tryptamine; 5-Hydroxyltryptamine; 5-Hydroxytriptamine; 5-Hydroxytryptamine; Antemovis; DS substance; Enteramin; Enteramine
123	HILIC	GABA	GABA	Gamma-Aminobutyric acid	C4H9NO2	103.12	103.063	HMDB00112	119	4-AMINO-BUTYRATE	C00334	34652	56-12-2		Component of Alanine and aspartate metabolism; Component of beta-Alanine metabolism; Component of Butanoate metabolism; Component of Glutamate metabolism; Component of Taurine and hypotaurine metabolism	Organic	Endogenous	Mammalian Metabolite	Amino acids and Amino Acid conjugates	Amino Acids	NA	primary amine; primary aliphatic amine (alkylamine); carboxylic acid	Blood; Cerebrospinal Fluid; Saliva; Urine	4-amino-Butanoic acid	NCCCC(O)=O	NCCCC(O)=O			3-Carboxypropylamine; 4-Aminobutanoate; 4-Aminobutanoic acid; 4-Aminobutyrate; 4-Aminobutyric acid; Aminalon; GABA; Gaballon; Gamarex; Gamma aminobutyrate; Gamma aminobutyric acid; Gamma-aminobutyrate; Gamma-aminobutyric acid; Gammalon; Gammalone; Gammar; Gammasol; Mielogen; Mielomade; Piperidate; Piperidic acid; Piperidinate; Piperidinic acid; w-Aminobutyrate; w-Aminobutyric acid; omega-Aminobut…
124	HILIC	dimethylglycine	dimethylglycine	Dimethylglycine	C4H9NO2	103.12	103.063	HMDB00092	673	DIMETHYL-GLYCINE	C01026	36652	1118-68-9		Component of Glycine, serine and threonine metabolism; Component of Methionine metabolism	Organic	Endogenous	Mammalian Metabolite	Amino acids and Amino Acid conjugates	Amino Acids	NA	tertiary amine; tertiary aliphatic amine (trialkylamine); carboxylic acid	Blood; Urine	2-dimethylaminoacetic acid	CN(C)CC(O)=O	CN(C)CC(O)=O			(Dimethylamino)acetate; (Dimethylamino)acetic acid; 2-(Dimethylamino)acetate; 2-(Dimethylamino)acetic acid; Dimethylglycine; N,N-Dimethylaminoacetate; N,N-Dimethylaminoacetic acid; N,N-Dimethylglycine; N-Methylsarcosine N,N-dimethyl-Glycine
125	HILIC	homocysteine	homocysteine	Homocysteine	C4H9NO2S	135.185	135.035	HMDB00742	778	HOMO-CYS	C05330	45588	454-29-5		Essential amino acid; Component of Glycine, serine and threonine metabolism; Component of Methionine metabolism; Component of Selenoamino acid metabolism; Component of Ubiquinone biosynthesis	Organic	Endogenous	Mammalian Metabolite	Amino acids and Amino Acid conjugates	Amino Acids	NA	primary amine; primary aliphatic amine (alkylamine); carboxylic acid; thiol (sulfanyl compound); alkylthiol; alpha-aminoacid	Blood; Cerebrospinal Fluid; Urine	2-amino-4-sulfanylbutanoic acid	NC(CCS)C(O)=O	NC(CCS)C(O)=O		HMDB00165	(+-)-homocysteine; (S)-2-amino-4-mercapto-Butanoic acid; 2-Amino-4-mercaptobutyric acid; 2-amino-4-mercapto-Butanoic acid; 2-amino-4-mercapto-Butyric acid; 2-amino-4-mercapto-DL-Butyrate; 2-amino-4-mercapto-DL-Butyric acid; 2-amino-4-sulfanylbutanoic acid; D,l-homocysteine; DL-2-Amino-4-mercaptobutyric acid; DL-2-amino-4-mercapto-Butyric acid; DL-Homocysteine; DL-homocysteine (free base); HCY; Ho…
126	HILIC	argininosuccinate	argininosuccinate	Argininosuccinic acid	C10H18N4O6	290.273	290.123	HMDB00052	439998		C03406	41790	2387-71-5		Protein synthesis, amino acid biosynthesis	Organic	Endogenous	Mammalian Metabolite	Amino acids and Amino Acid conjugates	Amino Acids	NA	hydrazine derivative; primary amine; primary aliphatic amine (alkylamine); carboxylic acid; carboxylic acid amidrazone; alpha-aminoacid	Blood; Urine	2-[amino-(4-amino-4-carboxy-butyl)imino-methyl]aminobutanedioic acid	NC(CCCNN=CNC(CC(O)=O)C(O)=O)C(O)=O	N[C@@H](CCCNN=CN[C@@H](CC(O)=O)C(O)=O)C(O)=O		HMDB01006	Argininosuccinate; Argininosuccinic acid; Arginosuccinate; Arginosuccinic acid; L-Argininosuccinate; L-Argininosuccinic acid; L-Arginosuccinate; L-Arginosuccinic acid; N-(((4-amino-4-carboxybutyl)amino)iminomethyl)-L-Aspartate; N-(((4-amino-4-carboxybutyl)amino)iminomethyl)-L-Aspartic acid; N-[(4-amino-4-carboxybutyl)amidino]-L-Aspartate; N-[(4-amino-4-carboxybutyl)amidino]-L-Aspartic acid; N-[[(…
127	HILIC	SDMA	SDMA	Symmetric dimethylarginine	C8H18N4O2	202.254	202.143	HMDB03334	169148				30344-00-4		Protein synthesis, amino acid biosynthesis	Organic	Endogenous	Mammalian Metabolite	Amino acids and Amino Acid conjugates	Amino Acids	NA	primary amine; primary aliphatic amine (alkylamine); carboxylic acid; guanidine; alpha-aminoacid	Blood; Urine	(2S)-2-amino-5-[(N,N'-dimethylcarbamimidoyl)amino]pentanoic acid	CNC(NCCCC(N)C(O)=O)=NC	CNC(NCCC[C@H](N)C(O)=O)=N/C			Guanidino-N(1),N(2)-dimethylarginine; N(G1),N(G2)-Dimethylarginine; N,n'-dimethylarginine; N5-((methylamino)(methylimino)methyl)-L-Ornithine; N5-(N,N'-dimethylamidino)-L-Ornithine; N5-[bis(methylamino)methylene]-L-Ornithine; NG,N'G-Dimethyl-L-arginine; NG,N'G-dimethylarginine; NG,NG'-dimethylarginine
128	HILIC	ADMA	ADMA	Dimethyl-L-arginine	C8H18N4O2	202.254	202.143	HMDB01539	123831	CPD-596	C03626		102783-24-4		Protein synthesis, amino acid biosynthesis	Organic	Endogenous	Mammalian Metabolite	Amino acids and Amino Acid conjugates	Amino Acids	NA	primary amine; primary aliphatic amine (alkylamine); carboxylic acid; guanidine; alpha-aminoacid	Blood; Cerebrospinal Fluid; Urine	(2S)-2-amino-5-[(amino-dimethylamino-methylidene)amino]pentanoic acid	CN(C)C(=N)NCCCC(N)C(O)=O	CN(C)C(=N)NCCC[C@H](N)C(O)=O			2-amino-5-(amino-dimethylamino-methylidene)amino-pentanoate; 2-amino-5-(amino-dimethylamino-methylidene)amino-pentanoic acid; ADMA; NG,NG-Dimethyl-L-arginine; NG,NG-dimethylarginine; NG-dimethylarginine; Asymmetric dimethylarginine
129	HILIC	NMMA	NMMA	N-Monomethyl-L-arginine	C7H16N4O2	188.228	188.127		4366															2-amino-5-[(N'-methylcarbamimidoyl)amino]pentanoic acid	CN=C(N)NCCCC(C(=O)O)N				Targinine, Tilarginine, N-Methylarginine, L-Monomethylarginine, N(G)-Methylarginine, L-NMMA, N-Monomethyl-L-arginine, NG-Monomethyl-L-arginine, N(G)-Monomethyl-L-arginine, omega-N-Monomethylarginine
130	HILIC	allantoin	allantoin	Allantoin	C4H6N4O3	158.115	158.044	HMDB00462	204	R--ALLANTOIN	C01551		97-59-6			Organic	Endogenous	Microbial Metabolite	Ketones and Aldehydes	Amino Ketones	Miscellaneous amino ketones	aminal; carboxylic acid imide, N-unsubstituted; urea; heterocyclic compound	Blood; Cerebrospinal Fluid; Urine	5-ureidohydantoin (2,5-dioxoimidazolidin-4-yl)urea	NC(=O)NC1NC(=O)NC1=O	NC(=O)NC1NC(=O)NC1=O			2,5-Dioxo-4-imidazolidinyl-urea; 4-ureido-2,5-Imidazolidinedione; 5-Ureidohydantoin; 5-Ureidohydrantoin; 5-ureido-Hydantoin; AVC/Dienestrolcream; Alantan; Allantoin; Allantol; Alloxantin; Cordianine; D00121; Fancol TOIN; Glyoxyldiureid; Glyoxyldiureide; Glyoxylic diureide; N-(2,5-Dioxo-4-imidazolidinyl)urea; Psoralon; Sebical; Septalan
131	HILIC	aminoisobutyric acid	aminoisobutyric acid	2-Aminoisobutyric acid	C4H9NO2	103.12	103.063	HMDB01906	6119	3-AMINO-ISOBUTYRATE	C03665		62-57-7		Protein synthesis, amino acid biosynthesis	Organic	Endogenous	Mammalian Metabolite	Amino acids and Amino Acid conjugates	Amino Acids	NA	primary amine; primary aliphatic amine (alkylamine); carboxylic acid; alpha-aminoacid	Blood	2-amino-2-methyl-propanoic acid	CC(C)(N)C(O)=O	CC(C)(N)C(O)=O			2-Amino-2-methylpropanoate; 2-Amino-2-methylpropanoic acid; 2-Aminoisobutyrate; 2-Aminoisobutyric acid; 2-Methylalanine; AIB; a-Aminoisobutanoate; a-Aminoisobutanoic acid; a-Aminoisobutyrate; a-Aminoisobutyric acid; a-Methylalanine; alpha-Aminoisobutanoate; alpha-Aminoisobutanoic acid; alpha-Aminoisobutyrate; alpha-Aminoisobutyric acid; alpha-Methylalanine
132	HILIC	anthranilic acid	anthranilic acid	2-Aminobenzoic acid	C7H7NO2	137.136	137.048	HMDB01123	227	ANTHRANILATE	C00108	33883	118-92-3		Component of Tryptophan metabolism	Organic	Exogenous	Mammalian Metabolite	Amino acids and Amino Acid conjugates	Amino Acids	NA	primary amine; primary aromatic amine; carboxylic acid; aromatic compound	Blood; Cerebrospinal Fluid; Urine	2-aminobenzoic acid	NC1=CC=CC=C1C(O)=O	NC1=CC=CC=C1C(O)=O			1-Amino-2-carboxybenzene; 2-Aminobenzoate; 2-Aminobenzoic acid; 2-Aminophenylacetate; 2-Aminophenylacetic acid; 2-Carboxyaniline; 2-amino-Benzoate; 2-amino-Benzoic acid; Anthranate; Anthranic acid; Anthranilate; Anthranilic acid; Carboxyaniline; H-2-Abz-OH; Kyselina anthranilova; Kyselina o-aminobenzoova; Ortho-amidobenzoate; Ortho-amidobenzoic acid; Ortho-aminobenzoate; Ortho-aminobenzoic acid; …
133	HILIC	carnitine	carnitine	L-Carnitine	C7H15NO3	161.199	161.105	HMDB00062	2724480	CARNITINE	C00318	34600	541-15-1		Essential amino acid; Component of Alanine and aspartate metabolism; Component of Fatty acid metabolism	Organic	Endogenous	Mammalian Metabolite	Amino acids and Amino Acid conjugates	Quaternary Amines; Amino Acids	Short chain acyl carnitines	cation; anion; secondary alcohol; quaternary ammonium salt; carboxylic acid salt	Blood; Cerebrospinal Fluid; Urine	(3R)-3-hydroxy-4-trimethylammonio-butanoate	C[N+](C)(C)CC(O)CC([O-])=O	C[N+](C)(C)C[C@@H](O)CC([O-])=O		HMDB01467	(-)-(R)-3-Hydroxy-4-(trimethylammonio)butyrate; (-)-carnitine; (R)-(3-Carboxy-2-hydroxypropyl)trimethylammonium hydroxide; (r)-carnitine; (s)-carnitine; 1-carnitine; 3-carboxy-2-hydroxy-N,N,N-trimethyl-1-propanaminium; Bicarnesine; Carnilean; Carnitene; Carnitine; Carnitor; D-carnitine; delta-carnitine; DL-carnitine; Gamma-trimethyl-ammonium-beta-hydroxybutirate; Gamma-trimethyl-beta-hydroxybutyr…
134	HILIC	kynurenic acid	kynurenic acid	Kynurenic acid	C10H7NO3	189.167	189.043	HMDB00715	3845		C01717	38234	492-27-3			Organic	Endogenous	Mammalian Metabolite	Miscellanous	Aromatic Acids	Miscellaneous heterocyclic compounds	carboxylic acid; oxo(het)arene; aromatic compound; heterocyclic compound	Blood; Cerebrospinal Fluid; Urine	4-hydroxy-2-Quinolinecarboxylic acid	OC(=O)C1=CC(=O)C2=CC=CC=C2N1	OC(=O)C1=CC(=O)C2=CC=CC=C2N1			4-hydroxy-2-Quinolinecarboxylic acid; 2-Carboxy-4-hydroxyquinoline; 4-hydroxy-Quinaldate; 4-hydroxy-Quinaldic acid; 4-Hydroxyquinaldate; 4-Hydroxyquinaldic acid; 4-Hydroxyquinaldinate; 4-Hydroxyquinaldinic acid; 4-Hydroxyquinoline-2-carboxylate; 4-Hydroxyquinoline-2-carboxylic acid; Kynurenate; Kynurenic acid; Quinurenic acid
135	HILIC	1-methylhistamine	1-methylhistamine	1-Methylhistamine	C6H11N3	125.172	125.095	HMDB00898	3614	N-METHYL-HISTAMINE	C05127	45171	501-75-7		Component of Histidine metabolism	Organic	Endogenous	Mammalian Metabolite	Amines	Cyclic Amines	Cyclic primary amines	primary amine; primary aliphatic amine (alkylamine); aromatic compound; heterocyclic compound	Blood; Cerebrospinal Fluid; Urine	2-(1-methylimidazol-4-yl)ethanamine	CN1C=NC(CCN)=C1	CN1C=NC(CCN)=C1		HMDB00976	1-Methyl-1H-imidazole-4-ethanamine; 1-Methyl-4-(b-aminoethyl)imidazole; 1-Methyl-4-(beta-aminoethyl)imidazole; 1-Methyl-4-histamine; 1-Methylhistamine; 1-methyl-4-(2-aminoethyl)imidazole; 2-(1-Methyl-1H-imidazol-4-yl)ethylamine; 2-(1-methyl-1H-imidazol-4-yl)ethanamine; 4-(2-Aminoethyl)-1-methylimidazole; 4-(2-aminoethyl)-1-methyl-Imidazole; H137; N( 1)-Methylhistamine; N(T)-methylhistamine; N-Tel…
136	HILIC	5'-adenosylhomocysteine	5'-adenosylhomocysteine	S-Adenosylhomocysteine	C14H20N6O5S	384.411	384.122	HMDB00939	439155	ADENOSYL-HOMO-CYS	C00021	33543	979-92-0		Component of Arginine and proline metabolism; Component of Glycerophospholipid metabolism; Component of Glycine, serine and threonine metabolism; Component of Histidine metabolism; Component of Methionine metabolism; Component of Nicotinate and nicotinamide metabolism; Component of Selenoamino acid metabolism; Component of Tryptophan metabolism; Component of Tyrosine metabolism; Component of Ubiq…	Organic	Endogenous	Mammalian Metabolite	Nucleosides and Nucleoside conjugates	Nucleoside Analogues	Deoxy nucleosides	secondary alcohol; 1,2-diol; thioether; primary amine; primary aliphatic amine (alkylamine); primary aromatic amine; carboxylic acid; aromatic compound; heterocyclic compound; alpha-aminoacid	Blood; Cerebrospinal Fluid	(2S)-2-amino-4-[[(2S,3S,4R,5R)-5-(6-aminopurin-9-yl)-3,4-dihydroxy-oxolan-2-yl]methylsulfanyl]butanoic acid	NC(CCSCC1OC(C(O)C1O)N1C=NC2=C(N)N=CN=C12)C(O)=O	N[C@@H](CCSC[C@H]1O[C@H]([C@H](O)[C@@H]1O)N1C=NC2=C(N)N=CN=C12)C(O)=O			(S)-5'-(S)-(3-Amino-3-carboxypropyl)-5'-thioadenosine; 2-S-adenosyl-L-homocysteine; 5'-Deoxy-S-adenosyl-L-homocysteine; 5'-S-(3-amino-3-carboxypropyl)-5'-thio-L-Adenosine; Adenosyl-homo-CYS; Adenosyl-L-homocysteine; Adenosylhomo-CYS; Adenosylhomocysteine; Adohcy; Formycinylhomocysteine; L-5'-S-(3-amino-3-carboxypropyl)-5'-thior-Adenosine; L-S-adenosyl-Homocysteine; L-S-Adenosylhomocysteine; S-(5'…
137	HILIC	carnosine	carnosine	Carnosine	C9H14N4O3	226.232	226.107	HMDB00033	439224	CARNOSINE	C00386	1800369	305-84-0		Component of beta-Alanine metabolism; Component of Histidine metabolism	Organic	Endogenous	Mammalian Metabolite	Amino acids and Amino Acid conjugates	Polypeptides	Dipeptides	primary amine; primary aliphatic amine (alkylamine); carboxylic acid; secondary carboxylic acid amide; aromatic compound; heterocyclic compound	Blood; Urine	(2S)-2-(3-aminopropanoylamino)-3-(3H-imidazol-4-yl)propanoic acid	NCCC(=O)NC(CC1=CN=CN1)C(O)=O	NCCC(=O)N[C@@H](CC1=CN=CN1)C(O)=O			Beta-Alanyl-L-histidine; Carnosine; Ignotine; Karnozin; Karnozzn; L-Carnosine; N-(3-Aminopropanoyl)histidine; N-(b-Alanyl)-L-histidine; N-b-alanyl-L-Histidine; N-beta-alanyl-L-Histidine; b-Alanyl-L-histidine; b-Alanylhistidine; beta-Alanylhistidine; Sevitin
138	HILIC	histamine	histamine	Histamine	C5H9N3	111.145	111.08	HMDB00870	774	HISTAMINE	C00388	1810403	51-45-6		Component of Histidine metabolism	Organic	Endogenous	Mammalian Metabolite	Amino acids and Amino Acid conjugates	Imidazoles	NA	primary amine; primary aliphatic amine (alkylamine); aromatic compound; heterocyclic compound	Blood; Cerebrospinal Fluid; Urine	2-(3H-imidazol-4-yl)ethanamine	NCCC1=CNC=N1	NCCC1=CNC=N1			1H-Imidazole-4-ethanamine; 2-(1H-Imidazol-4-yl)ethanamine; 2-(1H-Imidazol-4-yl)ethylamine; 2-(1H-Imidazol-5-yl)ethanamine; 2-(1H-Imidazol-5-yl)ethylamine; 2-(4-Imidazolyl)ethanamine; 2-(4-Imidazolyl)ethylamine; 2-imidazol-4-yl-Ethylamine; 2-imidazol-4-ylethylamine; 4-(2-Aminoethyl)-1H-imidazole; 4-(2-Aminoethyl)imidazole; 4-Imidazoleethylamine; 5-Imidazoleethylamine; b-Imidazolyl-4-ethylamine; be…
139	HILIC	3-hydroxyanthranilic acid	3-hydroxyanthranilic acid	3-Hydroxyanthranilic acid	C7H7NO3	153.135	153.043	HMDB01476	86	3-HYDROXY-ANTHRANILATE	C00632	1485273	548-93-6		Component of Tryptophan metabolism	Organic	Endogenous	Mammalian Metabolite	Amino acids and Amino Acid conjugates	Amino Acids	NA	phenol or hydroxyhetarene; primary amine; primary aromatic amine; carboxylic acid; aromatic compound	Blood; Urine	2-amino-3-hydroxy-benzoic acid	NC1=C(O)C=CC=C1C(O)=O	NC1=C(O)C=CC=C1C(O)=O			2-Amino-3-hydroxybenzoate; 2-Amino-3-hydroxybenzoic acid; 2-amino-3-hydroxy-Benzoate; 2-amino-3-hydroxy-Benzoic acid; 3-Hydroxy-2-aminobenzoate; 3-Hydroxy-2-aminobenzoic acid; 3-Hydroxy-anthranilsaeure; 3-hydroxyanthranilic acid; 3-Hydroxyanthranilate; 3-OHAA; 3-OH-anthranilic acid; 3-Oxyanthranilate; 3-Oxyanthranilic acid; 3-hydroxanthranilate; 3-hydroxyantranilic acid; 3-hydroxy-Anthranilate; 3…
140	HILIC	N-carbomoyl-beta-alanine	N-carbamoyl-beta-alanine	Ureidopropionic acid	C4H8N2O3	132.118	132.053	HMDB00026	111	3-UREIDO-PROPIONATE	C02642	40270	462-88-4		Component of beta-Alanine metabolism; Component of Pantothenate and CoA biosynthesis; Component of Pyrimidine metabolism	Organic	Endogenous	Mammalian Metabolite	Amino acids and Amino Acid conjugates	Amino Acids	NA	carboxylic acid; urea	Cerebrospinal Fluid; Urine	3-carbamoylaminopropanoic acid	NC(=O)NCCC(O)=O	NC(=O)NCCC(O)=O			3-Ureido-propionate; 3-Ureidopropionate; 3-Ureidopropionic acid; Carbamoyl-b-Ala-OH; N-(aminocarbonyl)-'b-Alanine; N-(aminocarbonyl)-beta-Alanine; N-Carbamoyl-beta-alanine; Ureidopropionate; Ureidopropionic acid; beta-Ureidopropionate; beta-Ureidopropionic acid; Carbamoyl-beta-Ala-OH; 3-ureidopropanoate; 3-ureidopropanoic acid; N-carbamoyl-b-alanine; 3-(carbamoylamino)propanoic acid; N-(aminocarb…
141	HILIC	cobalamin	cobalamin	Cobalamin	C62H88CoN13O14P	1329.35	1328.56	HMDB02174	6438156	ADENOSYLCOBALAMIN-5-P	C05776		13408-78-1			Organic	Exogenous	Mammalian Metabolite	Heterocyclic molecules	Cobalamin Derivatives	Cobalamins	cation; anion; imine; enamine; primary alcohol; secondary alcohol; primary carboxylic acid amide; secondary carboxylic acid amide; phosphoric acid ester; alkene; aromatic compound; heterocyclic compound	Blood	Cobalamin	[Co+3].CC(CNC(=O)CCC1(C)C(CC(N)=O)C2[N-]C1=C(C)C1=NC(=CC3=NC(=C(C)C4=NC2(C)C(C)(CC(N)=O)C4CCC(N)=O)C(C)(CC(N)=O)C3CCC(N)=O)C(C)(C)C1CCC(N)=O)OP([O-])(=O)OC1C(CO)OC(C1O)N1C=NC2=C1C=C(C)C(C)=C2	[Co+3].CC(CNC(=O)CCC1(C)C(CC(N)=O)C2[N-]C1=C(C)/C1=N/C(=CC3=NC(=C(C)/C4=NC2(C)C(C)(CC(N)=O)C4CCC(N)=O)C(C)(CC(N)=O)C3CCC(N)=O)C(C)(C)C1CCC(N)=O)OP([O-])(=O)OC1C(CO)OC(C1O)N1C=NC2=C1C=C(C)C(C)=C2			5,6-dimethyl-1-a-D-ribofuranosylbenzimidazole; Cob(III)alamin; Cobalamin (III); Cobalamine; Cobinamide ion(1+) dihydrogen phosphate (ester) inner salt 3'-ester; 5,6-dimethyl-1-a-D-ribofuranosyl-1H-benzimidazole; Hydroxomin; Rubivite; Rubratope-57; Rubratope-60; Ruvite; Vitamin B12; 5,6-dimethyl-1-alpha-delta-ribofuranosylbenzimidazole; Cobinamide ion(1+) dihydrogen phosphate (ester) inner salt 3'…
142	HILIC	thiamine	thiamine	Thiamine	C12H17N4OS	265.355	265.112	HMDB00235	1130	THIAMINE	C00378	34804	59-43-8		Essential vitamins; Component of Thiamine metabolism	Organic	Exogenous	Mammalian Metabolite	Miscellanous	Thiazoles	Miscellaneous heterocyclic compounds	cation; primary alcohol; primary amine; primary aromatic amine; aromatic compound; heterocyclic compound	Blood; Cerebrospinal Fluid; Urine	2-[3-[(4-amino-2-methyl-pyrimidin-5-yl)methyl]-4-methyl-1-thia-3-azoniacyclopenta-2,4-dien-5-yl]ethanol	CC1=NC(N)=C(C[N+]2=CSC(CCO)=C2C)C=N1	CC1=NC(N)=C(C[N+]2=CSC(CCO)=C2C)C=N1			Aneurin; Antiberiberi factor; Apate drops; Beatine; Bedome; Begiolan; Benerva; Bequin; Berin; Betalin s; Betaxin; Bethiazine; Beuion; Bevitex; Bevitine; Bewon; Biamine; Bithiamin; Biuno; Bivatin; Bivita; Cernevit-12; Clotiamina; Eskapen; Eskaphen; Hybee; Lixa-beta; Metabolin; Slowten; THD; Thiadoxine; Thiamin; Thiaminal; Thiaminium; Thiamol; Thiavit; Tiamidon; Tiaminal; Trophite; Vetalin S; VIB; …
143	HILIC	niacinamide	niacinamide	Niacinamide	C6H6N2O	122.125	122.048	HMDB01406	936	NIACINAMIDE	C00153	34058	98-92-0		Component of Nicotinate and nicotinamide metabolism	Organic	Endogenous	Mammalian Metabolite	Amines	Cyclic Amines	Heterocyclic amines	primary carboxylic acid amide; aromatic compound; heterocyclic compound	Blood; Urine	pyridine-3-carboxamide	NC(=O)C1=CN=CC=C1	NC(=O)C1=CN=CC=C1			3-Carbamoylpyridine; 3-Pyridinecarboxamide; 3-Pyridinecarboxylic acid amide; Amid kyseliny nikotinove; Amide PP; Aminicotin; Amixicotyn; Amnicotin; Austrovit PP; Benicot; Delonin Amide; Dipegyl; Dipigyl; Endobion; Factor pp; Hansamid; Inovitan PP; Mediatric; NAM; Nandervit-N; Niacevit; Niacinamide; Niamide; Niavit PP; Nicamide; Nicamina; Nicamindon; Nicasir; Nicobion; Nicofort; Nicogen; Nicomidol…
144	HILIC	betaine	betaine	Betaine	C5H11NO2	117.146	117.079	HMDB00043	247	BETAINE	C00719	35786	107-43-7		Osmolyte; Component of Glycine, serine and threonine metabolism; Component of Methionine metabolism	Organic	Endogenous	Mammalian Metabolite	Amino acids and Amino Acid conjugates	Quaternary Amines; Amino Acids	Short chain quaternary ammonium salts	cation; anion; quaternary ammonium salt; carboxylic acid salt	Blood; Urine	2-trimethylammonioacetate	C[N+](C)(C)CC([O-])=O	C[N+](C)(C)CC([O-])=O			(Carboxymethyl)trimethylammonium hydroxide inner salt; (Trimethylammonio)acetate; 1-Carboxy-N,N,N-trimethylmethanaminium inner salt; 1-carboxy-N,N,N-trimethyl-Methanaminium; 1-carboxy-N,N,N-trimethyl-Methanaminium hydroxide; Abromine; Aminocoat; Betafin; Betafin BCR; Betafin BP; Betaine; Cystadane; Ektasolve EE; FinnStim; Glycine betaine; Glycocoll betaine; Glycylbetaine; Greenstim; Loramine AMB …
145	HILIC	choline	choline	Choline	C5H14NO	104.171	104.108	HMDB00097	305	CPD-563	C00114	33910	62-49-7		Essential vitamins; Component of Glycerophospholipid metabolism; Component of Glycine, serine and threonine metabolism; Component of Glycosphingolipid metabolism	Organic	Exogenous	Mammalian Metabolite	Amino acids and Amino Acid conjugates	Quaternary Amines	Short chain quaternary ammonium salts	cation; primary alcohol; quaternary ammonium salt	Blood; Breast Milk; Cerebrospinal Fluid; Saliva; Urine	2-hydroxyethyl-trimethyl-ammonium	C[N+](C)(C)CCO	C[N+](C)(C)CCO			(2-Hydroxyethyl)trimethyl ammonium; (2-Hydroxyethyl)trimethylammonium; (beta-hydroxyethyl)trimethylammonium; 2-hydroxy-N,N,N-trimethylethanaminium; Bilineurine; Biocolina; Biocoline; Choline; Choline cation; Choline ion; Cholinum; Hepacholine; Hormocline; Lipotril; N,N,N-trimethylethanolammonium; Neocolina; Paresan; 2-hydroxy-N,N,N-trimethyl-ethanaminium; N,N,N-trimethylethanol-ammonium
146	HILIC	phosphocholine	phosphocholine	Phosphorylcholine	C5H15NO4P	184.151	184.074	HMDB01565	1014	PHOSPHORYL-CHOLINE	C00588	48308	625390		Component of Aminophosphonate metabolism; Component of Glycerophospholipid metabolism; Component of Glycine, serine and threonine metabolism; Component of Glycosphingolipid metabolism	Organic	Endogenous	Mammalian Metabolite	Amino acids and Amino Acid conjugates	Quaternary Amines	Short chain quaternary ammonium salts	cation; quaternary ammonium salt; phosphoric acid ester	Blood; Breast Milk; Cerebrospinal Fluid	trimethyl-(2-phosphonooxyethyl)azanium	C[N+](C)(C)CCOP(O)(O)=O	C[N+](C)(C)CCOP(O)(O)=O		HMDB00284	Choline phosphate; N-Trimethyl-2-aminoethylphosphonate; O-Phosphocholine; Phosphocholine; Phosphoryl-choline
147	HILIC	phosphoethanolamine	phosphoethanolamine	O-Phosphoethanolamine	C2H8NO4P	141.063	141.019	HMDB00224	1015	PHOSPHORYL-ETHANOLAMINE	C00346	1485304	1071-23-4		Component of Glycerophospholipid metabolism	Organic	Endogenous	Mammalian Metabolite	Miscellaneous	Acyl Phosphates	Short chain acyl phosphates	primary amine; primary aliphatic amine (alkylamine); phosphoric acid ester	Blood; Cerebrospinal Fluid; Urine	2-aminoethyl dihydrogen phosphate	NCCOP(O)(O)=O	NCCOP(O)(O)=O		HMDB12279	Phosphoryethanolamine; Phosphoric acid 2-aminoethyl phenyl ester; Phosphonoethanolamine; Phosphoethanolamine; OPE; O-phosphorylethanolamine; O-phosphocolamine; O-Phosphoethanolamine; Monoaminoethyl phosphate; Mono(2-aminoethyl) phosphate; Ethanolamine phosphate; Ethanolamine acid phosphate; Ethanolamine O-phosphate; EAP; Colaminphosphoric acid; Colamine phosphoric acid; Colamine phosphate; 2-amin…
148	HILIC	alpha-glycerophosphocholine	alpha-glycerophosphocholine	Glycerophosphocholine	C8H20NO6P	257.221	257.103	HMDB00086	439285	GLYCERYLPHOSPHORYLCHOLINE	C00670	35659	28319-77-9		Component of Glycerophospholipid metabolism; Component of Prostaglandin and leukotriene metabolism	Organic	Endogenous	Mammalian Metabolite	Amino acids and Amino Acid conjugates	Quaternary Amines	Short chain acyl carnitines	cation; anion; primary alcohol; secondary alcohol; 1,2-diol; quaternary ammonium salt; phosphoric acid ester	Blood; Breast Milk; Cerebrospinal Fluid; Semen	2-[[(2R)-2,3-dihydroxypropoxy]-hydroxy-phosphoryl]oxyethyl-trimethyl-azanium	C[N+](C)(C)CCOP([O-])(=O)OCC(O)CO	C[N+](C)(C)CCOP([O-])(=O)OC[C@@H](O)CO		HMDB00049	2-[[(2,3-dihydroxypropoxy)hydroxyphosphinyl]oxy]-N,N,N-trimethyl-Ethanaminium inner salt; Choline Alfoscerate; Choline glycerophosphate; Glycerol 3-phosphocholine; Glycerol phosphorylcholine; Glycerol-3-phosphatidylcholine; Glycerophosphatidylcholine; Glycerophosphocholine; Glycerophosphorylcholine; L-Choline hydroxide 2,3-dihydroxypropyl hydrogen phosphate inner salt; L-alpha-Glycerophosphocholi…
149	HILIC	acetylcholine	acetylcholine	Acetylcholine	C7H16NO2	146.207	146.118	HMDB00895	187	ACETYLCHOLINE	C01996	38868	51-84-3		Component of Glycerophospholipid metabolism	Organic	Endogenous	Mammalian Metabolite	Amino acids and Amino Acid conjugates	Quaternary Amines	Short chain acyl carnitines	cation; quaternary ammonium salt; carboxylic acid ester	Cerebrospinal Fluid; Urine	2-acetyloxyethyl-trimethyl-ammonium	CC(=O)OCC[N+](C)(C)C	CC(=O)OCC[N+](C)(C)C			ACh; Acetyl choline ion; Acetylcholine cation; Acetylcholinium: acetyl-Choline; Choline acetate; Choline acetate (ester); O-acetylcholine
150	HILIC	spermidine	spermidine	Spermidine	C7H19N3	145.246	145.158	HMDB01257	1102	SPERMIDINE	C00315	34593	124-20-9		Component of Arginine and proline metabolism; Component of beta-Alanine metabolism	Organic	Endogenous	Mammalian Metabolite	Amines	Polyamines	Spermines	primary amine; primary aliphatic amine (alkylamine); secondary amine; secondary aliphatic amine (dialkylamine)	Blood; Cerebrospinal Fluid; Saliva; Urine	N-(3-aminopropyl)butane-1,4-diamine	NCCCCNCCCN	NCCCCNCCCN			1,5,10-Triazadecane; 1,8-Diamino-4-azaoctane; 4-Azaoctamethylenediamine; 4-Azaoctane-1,8-diamine; Aminopropylbutandiamine; N-(3-Aminopropyl)-1,4-butane-diamine; N-(3-Aminopropyl)-1,4-butanediamine; N-(3-Aminopropyl)-1,4-diamino-butane; N-(3-Aminopropyl)-1,4-diaminobutane; N-(3-Aminopropyl)-4-aminobutylamine; N-(4-Aminobutyl)-1,3-diaminopropane; N-(gamma-aminopropyl)tetramethylenediamine; SPD; Spe…
151	HILIC	creatine	creatine	Creatine	C4H9N3O2	131.133	131.069	HMDB00064	586	CREATINE	C00300	34543	57-00-1		Component of Arginine and proline metabolism; Component of Glycine, serine and threonine metabolism	Organic	Endogenous	Mammalian Metabolite	Amino acids and Amino Acid conjugates	Amino Acids	NA	carboxylic acid; guanidine	Blood; Cerebrospinal Fluid; Urine	2-(carbamimidoyl-methyl-amino)acetic acid	CN(CC(O)=O)C(N)=N	CN(CC(O)=O)C(N)=N			((amino(imino)methyl)(methyl)amino)acetate; ((amino(imino)methyl)(methyl)amino)acetic acid; (alpha-Methylguanido)acetate; (alpha-Methylguanido)acetic acid; Cosmocair C 100; Creatin; Creatine; Creatine hydrate; Kreatin; Krebiozon; Methylguanidoacetate; Methylguanidoacetic acid; N-(Aminoiminomethyl)-N-Methyl-Glycine; N-Methyl-N-guanylglycine; Phosphagen; [[Amino(imino)methyl](methyl)amino]acetate; …
152	HILIC	creatinine	creatinine	Creatinine	C4H7N3O	113.118	113.059	HMDB00562	588		C00791	36009	60-27-5			Organic	Endogenous	Microbial Metabolite	Ketones and Aldehydes	Amino Ketones	Aliphatic amides	secondary carboxylic acid amide; lactam; guanidine; heterocyclic compound	Amniotic Fluid; Blood; Cerebrospinal Fluid; Saliva; Urine	2-amino-1,5-dihydro-1-methyl-4H-Imidazol-4-one	CN1CC(=O)NC1=N	CN1CC(=O)NC1=N			1-Methylglycocyamidine; 1-Methylhydantoin-2-imide; 2-Amino-1-methyl-1,5-dihydroimidazol-4-one; 2-Amino-1-methylimidazolin-4-one; Creatine anhydride; Creatinine
153	HILIC	thyroxine	thyroxine	Thyroxine	C15H11I4NO4	776.87	776.687	HMDB00248	5819	L-THYROXINE	C01829	38499	51-48-9		Protein synthesis, amino acid biosynthesis	Organic	Endogenous	Mammalian Metabolite	Amino acids and Amino Acid conjugates	Amino Acids	NA	phenol or hydroxyhetarene; diaryl ether; primary amine; primary aliphatic amine (alkylamine); aryl iodide; carboxylic acid; aromatic compound; alpha-aminoacid	Blood; Saliva; Urine	2-amino-3-[4-(4-hydroxy-3,5-diiodo-phenoxy)-3,5-diiodo-phenyl]-propanoic acid	NC(CC1=CC(I)=C(OC2=CC(I)=C(O)C(I)=C2)C(I)=C1)C(O)=O	N[C@@H](CC1=CC(I)=C(OC2=CC(I)=C(O)C(I)=C2)C(I)=C1)C(O)=O		HMDB01918	(-)-Thyroxine; 3,3',5,5''-Tetraiodo-L-thyronine; 3,3',5,5'-Tetraiodo-L-thyronine; 3,5,3',5'-Tetraiodo-L-Thyronine; 3,5,3',5'-Tetraiodothyronine; 3,5,3'5'-Tetraiodo-L-thyronine; DL-Thyroxin; Henning; L-3,5,3',5'-Tetraiodothyronine; L-Thyroxin; L-Thyroxine; Laevothyroxinum; Levothroid; Levothyroxin; Levothyroxine; Levothyroxine sodium; Levothyroxinum; Levoxyl; Prestwick_548; Synthroid; T4; THX; Tet…
154	HILIC	trimethylamine-N-oxide	trimethylamine-N-oxide	Trimethylamine N-oxide	C3H9NO	75.11	75.0684	HMDB00925	1145	TRIMENTHLAMINE-N-O	C01104		1184-78-7		Osmolyte	Organic	Endogenous	Mammalian Metabolite	Amines	Aliphatic and Aryl Amines	Tertiary aliphatic amines	N-oxide	Blood; Saliva; Urine	trimethyl-oxido-ammonium	C[N+](C)(C)[O-]	C[N+](C)(C)[O-]			N,N-Dimethylmethanamine N-oxide; TMAO; TMA-oxide; Trimethylamine oxide; Trimethylamine-n-oxide; Trimethylamine Oxide; Triox
155	HILIC	glucose	glucose	Alpha-D-Glucose	C6H12O6	180.156	180.063	HMDB03345	79025	ALPHA-GLUCOSE-16-BISPHOSPHATE	C00267		492-62-6		Component of Galactose metabolism; Component of Nucleotide sugars metabolism; Component of Starch and sucrose metabolism; Component of Streptomycin biosynthesis	Organic	Endogenous	Mammalian Metabolite	Carbohydrates and Carbohydrate conjugates	Carbohydrates	Monosaccharides	hemiacetal; primary alcohol; secondary alcohol; 1,2-diol; heterocyclic compound		alpha-D-glucopyranose	OCC1OC(O)C(O)C(O)C1O	OC[C@H]1O[C@H](O)[C@H](O)[C@@H](O)[C@@H]1O			Hexopyranose; a-D-Glucopyranose; a-D-Glucose; a-Dextrose; a-Glucose; alpha-Dextrose; alpha-Glucose; alpha-delta-Glucopyranose; alpha-delta-Glucose; alpha-D-Glucopyranose; alpha-D-Glucose
156	HILIC	adenosine	adenosine	Adenosine	C10H13N5O4	267.241	267.097	HMDB00050	60961	ADENOSINE	C00212	34273	58-61-7		Component of Methionine metabolism; Component of Purine metabolism; Component of Selenoamino acid metabolism	Organic	Endogenous	Mammalian Metabolite	Nucleosides and Nucleoside conjugates	Nucleoside Analogues	Deoxy nucleosides	primary alcohol; secondary alcohol; 1,2-diol; primary amine; primary aromatic amine; aromatic compound; heterocyclic compound	Blood; Cellular Cytoplasm; Cerebrospinal Fluid; Urine	2-(6-aminopurin-9-yl)-5-(hydroxymethyl)oxolane-3,4-diol	NC1=NC=NC2=C1N=CN2C1OC(CO)C(O)C1O	NC1=NC=NC2=C1N=CN2[C@@H]1O[C@H](CO)[C@@H](O)[C@H]1O		HMDB04401; HMDB04402; HMDB04421	1-(6-amino-9H-purin-9-yl)-1-deoxy-beta-D-Ribofuranose; 6-Amino-9beta-D-ribofuranosyl-9H-purine; 9-beta-D-Arabinofuranosyladenine; 9-beta-D-Ribofuranosidoadenine; 9-beta-D-Ribofuranosyl-9H-purin-6-amine; 9-beta-d-Ribofuranosyladenine; 9beta-D-Ribofuranosyladenine; 9beta-D-ribofuranosyl-9H-Purin-6-amine; Adenine nucleoside; Adenine riboside; Adenocard; Adenocor; Adenoscan; Adenosin; Boniton; Myocol…
157	HILIC	cytosine	cytosine	Cytosine	C4H5N3O	111.102	111.043	HMDB00630	597	CYTOSINE	C00380	34812	71-30-7			Organic	Endogenous	Microbial Metabolite	Nucleosides and Nucleoside conjugates	Pyrimidines and Derivatives	Hydroxy pyrimidines	primary amine; primary aromatic amine; oxo(het)arene; aromatic compound; heterocyclic compound	Blood	4-amino-2(1H)-pyrimidinone	NC1=CC=NC(=O)N1	NC1=CC=NC(=O)N1			4-Amino-2(1H)-pyrimidinone; 4-Amino-2-hydroxypyrimidine; 4-Amino-2-oxo-1,2-dihydropyrimidine; 4-Aminouracil; Cytosine; Cytosinimine
158	HILIC	thymidine	thymidine	Thymidine	C10H14N2O5	242.229	242.09	HMDB00273	5789	THYMIDINE	C00214	50348	50-89-5		DNA component; Component of Purine metabolism; Component of Pyrimidine metabolism	Organic	Endogenous	Mammalian Metabolite	Nucleosides and Nucleoside conjugates	Nucleoside Analogues	Methylated nucleosides	primary alcohol; secondary alcohol; oxo(het)arene; aromatic compound; heterocyclic compound	Amniotic Fluid; Blood; Cerebrospinal Fluid; Urine	Thymidine	CC1=CN(C2CC(O)C(CO)O2)C(=O)NC1=O	CC1=CN([C@H]2C[C@H](O)[C@@H](CO)O2)C(=O)NC1=O			1-(2-Deoxy-b-D-erythro-pentofuranosyl)-5-methyl-2,4(1H,3H)-pyrimidinedione; 1-[4-hydroxy-5-(hydroxymethyl)oxolan-2-yl]-5-methyl-pyrimidine-2,4-dione; 2'-Deoxythymidine; 2'-deoxy-5-methyl-Uridine; 5-Methyl-2'-deoxyuridine; 5-Methyldeoxyuridine; DThyd; Deoxyribothymidine; Deoxythymidine; Thymidin; Thymidine; Thymine 2-desoxyriboside; Thymine deoxyriboside; dT; thymine-1 2-deoxy-b-D-Ribofuranoside; …
159	HILIC	xanthosine	xanthosine	Xanthosine	C10H12N4O6	284.225	284.076	HMDB00299	64959		C01762	38352	146-80-5			Organic	Endogenous	Mammalian Metabolite	Nucleosides and Nucleoside conjugates	Nucleoside Analogues	Miscellaneous nucleosides	primary alcohol; secondary alcohol; 1,2-diol; phenol or hydroxyhetarene; aromatic compound; heterocyclic compound	Blood; Urine	Xanthine-9b-D-ribofuranoside	OCC1OC(C(O)C1O)N1C=NC2=C1N=C(O)N=C2O	OC[C@H]1O[C@H]([C@H](O)[C@@H]1O)N1C=NC2=C1N=C(O)N=C2O			3,9-Dihydro-9-D-ribofuranosyl-1H-purine-2,6-dione; 3,9-Dihydro-9-b-D-ribofuranosyl-1H-purine-2,6-dione; 9-D-Ribofuranosylxanthine; 9-b-D-Ribofuranosylxanthine; Xanthosine; 3,9-Dihydro-9-delta-ribofuranosyl-1H-purine-2,6-dione; 3,9-Dihydro-9-beta-delta-ribofuranosyl-1H-purine-2,6-dione; 9-delta-Ribofuranosylxanthine; 9-beta-delta-Ribofuranosylxanthine
160	HILIC	2'-deoxyadenosine	2'-deoxyadenosine	Deoxyadenosine	C10H13N5O3	251.242	251.102	HMDB00101	13730		C00559	35352	958-09-8		DNA component	Organic	Endogenous	Mammalian Metabolite	Nucleosides and Nucleoside conjugates	Nucleoside Analogues	Deoxy nucleosides	primary alcohol; secondary alcohol; primary amine; primary aromatic amine; aromatic compound; heterocyclic compound	Urine	Adenine Deoxyribonucleoside	NC1=NC=NC2=C1N=CN2C1CC(O)C(CO)O1	NC1=NC=NC2=C1N=CN2[C@H]1C[C@H](O)[C@@H](CO)O1		HMDB05778; HMDB11722	1-(6-amino-9H-purin-9-yl)-1,2-dideoxy-b-D-Ribofuranose; 2'-Deoxyadenosine; 9-(2-Deoxy-b-D-erythro-pentofuranosyl)adenine; 9-(2-deoxy-b-D-erythro-pentofuranosyl)-9H-Purin-6-amine; 9-(2-deoxy-b-D-ribofuranosyl)-9H-Purin-6-amine; Adenine deoxyribonucleoside; Adenine deoxyribose; Adenyldeoxyriboside; DA; Deoxyadenosine; Desoxyadenosine; adenine-9 2-deoxy-b-D-erythro-Pentofuranoside; 1-(6-amino-9H-pur…
161	HILIC	2'-deoxycytidine	2'-deoxycytidine	Deoxycytidine	C9H13N3O4	227.217	227.091	HMDB00014	13711	DEOXYCYTIDINE	C00881	36280	951-77-9		Component of Purine metabolism; Component of Pyrimidine metabolism	Organic	Endogenous	Mammalian Metabolite	Nucleosides and Nucleoside conjugates	Nucleoside Analogues	Deoxy nucleosides	primary alcohol; secondary alcohol; primary amine; primary aromatic amine; oxo(het)arene; aromatic compound; heterocyclic compound	Blood; Urine	4-amino-1-[4-hydroxy-5-(hydroxymethyl)oxolan-2-yl]-pyrimidin-2-one	NC1=NC(=O)N(C=C1)C1CC(O)C(CO)O1	NC1=NC(=O)N(C=C1)[C@H]1C[C@H](O)[C@@H](CO)O1			1-(2-Deoxy-b-D-ribofuranosyl)cytosine; 1-(2-deoxy-beta-D-erythro-pentofuranosyl)-Cytosine; 2'-Deoxycytidine; 2-deoxy-Cytidine; 4-Amino-1-(2-deoxy-b-D-erythro-pentofuranosyl)-2(1H)-pyrimidinone; Cytosine deoxyribonucleoside; Cytosine deoxyriboside; Deoxyribose cytidine; Desoxycytidine; deoxy-Cytidine; 1-(2-Deoxy-beta-delta-ribofuranosyl)cytosine; 1-(2-deoxy-beta-delta-erythro-pentofuranosyl)-Cytos…
162	HILIC	cotinine	cotinine	Cotinine	C10H12N2O	176.215	176.095	HMDB01046	408	CPD-2742			486-56-6			Organic	Exogenous	Mammalian Metabolite	Ketones and Aldehydes	Amino Ketones	Aliphatic amides	tertiary carboxylic acid amide; lactam; aromatic compound; heterocyclic compound	Blood; Saliva; Urine	1-methyl-5-pyridin-3-yl-pyrrolidin-2-one	CN1C(CCC1=O)C1=CN=CC=C1	CN1C(CCC1=O)C1=CN=CC=C1			(-)-Cotinine; (S)-(-)-Cotinine; (S)-Cotinine; Cotinina; Cotininum; S-(-)-Cotinine
163	HILIC	cystamine	cystamine	Cystamine	C4H12N2S2	152.281			2915																				0
164	HILIC	cysteamine	cysteamine	Cysteamine	C2H7NS	77.149	77.0299	HMDB02991	6058	CPD-3721	C01678	1808054	60-23-1		Redox control, taurine synthesis and sulfur metabolism	Organic	Endogenous	Mammalian Metabolite	Amines	Aliphatic and Aryl Amines	Tertiary aliphatic amines	primary amine; primary aliphatic amine (alkylamine); thiol (sulfanyl compound); alkylthiol		2-aminoethanethiol	NCCS	NCCS			(2-Mercaptoethyl)amine; 2-Amino-1-ethanethiol; 2-Aminoethanethiol; 2-Aminoethyl mercaptan; 2-Mercaptoethanamine; Aminoethyl mercaptan; Becaptan; Cisteamina; Cysteamide; Cysteamin; Cysteamine; Cysteinamine; Decarboxycysteine; Ethanethiolamine; Lambraten; Lambratene; Mecramine; Mercamin; Mercamine; Mercaptamin; Merkamin; Riacon; Thioethanolamine; b-Aminoethanethiol; b-Aminoethylthiol; b-Mercaptoeth…
165	HILIC	triiodothyronine	triiodothyronine	Liothyronine	C15H12I3NO4	650.974	650.79	HMDB00265	5920	LIOTHYRONINE	C02465	39878	1822230		Protein synthesis, amino acid biosynthesis	Organic	Endogenous	Mammalian Metabolite	Amino acids and Amino Acid conjugates	Amino Acids	NA	phenol or hydroxyhetarene; diaryl ether; primary amine; primary aliphatic amine (alkylamine); aryl iodide; carboxylic acid; aromatic compound; alpha-aminoacid	Blood; Saliva; Urine	2-amino-3-[4-(4-hydroxy-3-iodo-phenoxy)-3,5-diiodo-phenyl]-propanoic acid	NC(CC1=CC(I)=C(OC2=CC=C(O)C(I)=C2)C(I)=C1)C(O)=O	N[C@@H](CC1=CC(I)=C(OC2=CC=C(O)C(I)=C2)C(I)=C1)C(O)=O		HMDB06780	3,3',5-Triiodo-L-thyronine; 3,3',5-Triiodothyronine; 3,5,3'-Triiodothyronine; 3,3',5'-triiodothyronine; 4-(4-Hydroxy-3-iodophenoxy)-3,5-diiodophenylalanine; Cyronine; L-3,3',5-Triiodothyronine; L-3,3',5-triiodo-Thyronine; L-3-[4-(4-hydroxy-3-iodophenoxy)-3,5-diiodophenyl]-Alanine; L-Liothyronine; L-T3; L-Triiodothyronine; Liothyronin; Liothyronine; O-(4-hydroxy-3-iodophenyl)-3,5-diiodo-L-Tyrosine…
166	HILIC	cAMP	cAMP	Cyclic AMP	C10H12N5O6P	329.206	329.053	HMDB00058	6076	CAMP	C00575	1484809	60-92-4		Second messenger; Component of Purine metabolism	Organic	Endogenous	Mammalian Metabolite	Nucleosides and Nucleoside conjugates	Nucleotides	Nucleotide monophosphates	secondary alcohol; primary amine; primary aromatic amine; phosphoric acid ester; aromatic compound; heterocyclic compound	Blood; Cerebrospinal Fluid; Urine	cyclic 3',5'-(hydrogen phosphate)Adenosine	NC1=NC=NC2=C1N=CN2C1OC2COP(O)(=O)OC2C1O	NC1=NC=NC2=C1N=CN2[C@@H]1O[C@@H]2COP(O)(=O)O[C@H]2[C@H]1O			Cyclic AMP; 3'5'-cyclic AMP; 6-(6-Amino-9H-purin-9-yl)tetrahydro-4H-furo[3,2-d][1,3,2]dioxaphosphinine-2,7-diol 2-oxide; Acrasin; Adenosine 3',5'-cyclic monophosphate; Adenosine 3',5'-cyclic phosphate; Adenosine 3',5'-cyclophosphate; Adenosine 3',5'-monophosphate; Adenosine 3,5'-cyclic monophosphorate; Adenosine 3,5'-cyclic monophosphoric acid; Adenosine cyclic monophosphate; Cyclic 3',5'-AMP; Cy…
167	LIPID	C14:0 LPC	C14:0 LPC	LysoPC(14:0)	C22H46NO7P	467.577	467.301	HMDB10379		PHOSPHATIDYLCHOLINE	C04230				Membrane component; Energy source; Cell signaling	Organic	Endogenous	Mammalian Metabolite	Lipids	Phospholipids	Lysophosphatidylcholines	cation; anion; secondary alcohol; quaternary ammonium salt; carboxylic acid ester; phosphoric acid ester	Blood	1-tetradecanoyl-glycero-3-phosphocholine	CCCCCCCCCCCCCC(=O)OCC(O)COP([O-])(=O)OCC[N+](C)(C)C	CCCCCCCCCCCCCC(=O)OC[C@@H](O)COP([O-])(=O)OCC[N+](C)(C)C			LysoPC(14:0); 1-myristoyl-glycero-3-phosphocholine; Lysophosphatidylcholine(14:0/0:0); LyPC(14:0); LyPC(14:0/0:0); LPC(14:0); LPC(14:0/0:0); LysoPC(14:0/0:0); Lysophosphatidylcholine(14:0)
168	LIPID	C16:1 LPC	C16:1 LPC	LysoPC(16:1(9Z))	C24H48NO7P	493.614	493.317	HMDB10383		PHOSPHATIDYLCHOLINE	C04230				Membrane component; Energy source; Cell signaling	Organic	Endogenous	Mammalian Metabolite	Lipids	Phospholipids	Lysophosphatidylcholines	cation; anion; secondary alcohol; quaternary ammonium salt; carboxylic acid ester; phosphoric acid ester; alkene	Blood	1-(9Z-hexadecenoyl)-glycero-3-phosphocholine	CCCCCCC=CCCCCCCCC(=O)OCC(O)COP([O-])(=O)OCC[N+](C)(C)C	CCCCCCC=C/CCCCCCCC(=O)OC[C@@H](O)COP([O-])(=O)OCC[N+](C)(C)C			LyPC(16:1w7/0:0); LysoPC(16:1/0:0); Lysophosphatidylcholine(16:1); LyPC(16:1); LPC(16:1w7/0:0); 1-palmitoleoyl-glycero-3-phosphocholine; LysoPC(16:1w7/0:0); Lysophosphatidylcholine(16:1w7/0:0); LPC(16:1/0:0); LPC(16:1); LyPC(16:1/0:0); Lysophosphatidylcholine(16:1/0:0); LysoPC(16:1n7/0:0); Lysophosphatidylcholine(16:1n7/0:0); LyPC(16:1n7/0:0); LPC(16:1n7/0:0); LysoPC(16:1)
169	LIPID	C16:0 LPC	C16:0 LPC	LysoPC(16:0)	C24H50NO7P	495.63	495.332	HMDB10382		PHOSPHATIDYLCHOLINE	C04230				Membrane component; Energy source; Cell signaling	Organic	Endogenous	Mammalian Metabolite	Lipids	Phospholipids	Lysophosphatidylcholines	cation; anion; secondary alcohol; quaternary ammonium salt; carboxylic acid ester; phosphoric acid ester	Blood	1-hexadecanoyl-glycero-3-phosphocholine	CCCCCCCCCCCCCCCC(=O)OCC(O)COP([O-])(=O)OCC[N+](C)(C)C	CCCCCCCCCCCCCCCC(=O)OC[C@@H](O)COP([O-])(=O)OCC[N+](C)(C)C			LysoPC(16:0/0:0); Lysophosphatidylcholine(16:0/0:0); LPC(16:0); LPC(16:0/0:0); LyPC(16:0); LyPC(16:0/0:0); Lysophosphatidylcholine(16:0); LysoPC(16:0); 1-palmitoyl-glycero-3-phosphocholine; 1-palmitoyl-lysophosphatidylcholine
170	LIPID	C18:2 LPC	C18:2 LPC	LysoPC(18:2(9Z,12Z))	C26H50NO7P	519.651	519.333	HMDB10386		PHOSPHATIDYLCHOLINE	C04230				Membrane component; Energy source; Cell signaling	Organic	Endogenous	Mammalian Metabolite	Lipids	Phospholipids	Lysophosphatidylcholines	cation; anion; secondary alcohol; quaternary ammonium salt; carboxylic acid ester; phosphoric acid ester; alkene	Blood	1-(9Z,12Z-octadecadienoyl)-glycero-3-phosphocholine	CCCCCC=CCC=CCCCCCCCC(=O)OCC(O)COP([O-])(=O)OCC[N+](C)(C)C	CCCCCC=C/CC=C/CCCCCCCC(=O)OC[C@@H](O)COP([O-])(=O)OCC[N+](C)(C)C			Lysophosphatidylcholine(18:2); LPC(18:2); LPC(18:2/0:0); LysoPC(18:2/0:0); LysoPC(18:2n6/0:0); LysoPC(18:2w6/0:0); LyPC(18:2n6/0:0); LPC(18:2w6/0:0); 1-linoleoyl-glycero-3-phosphocholine; LyPC(18:2); LyPC(18:2/0:0); Lysophosphatidylcholine(18:2/0:0); Lysophosphatidylcholine(18:2n6/0:0); Lysophosphatidylcholine(18:2w6/0:0); LysoPC(18:2); LyPC(18:2w6/0:0); LPC(18:2n6/0:0)
171	LIPID	C18:1 LPC	C18:1 LPC	LysoPC(18:1(9Z))	C26H52NO7P	521.667	521.348	HMDB02815	5280634	PHOSPHATIDYLCHOLINE	C04230		3542-29-8		Membrane component	Organic	Endogenous	Mammalian Metabolite	Lipids	Phospholipids	Lysophosphatidylcholines	cation; anion; secondary alcohol; quaternary ammonium salt; carboxylic acid ester; phosphoric acid ester; alkene	Blood	2-[hydroxy-[2-hydroxy-3-[(E)-octadec-9-enoyl]oxy-propoxy]phosphoryl]oxyethyl-trimethyl-azanium	CCCCCCCCC=CCCCCCCCC(=O)OCC(O)COP([O-])(=O)OCC[N+](C)(C)C	CCCCCCCCC=C/CCCCCCCC(=O)OC[C@@H](O)COP([O-])(=O)OCC[N+](C)(C)C			3-Oleoyl-rac-glycerol-1-phosphorylcholine; Olein-1-mono-3-phosphate ester with choline; 1-Oleoylglycerophosphocholine; GPCho(18:1(9Z)/0:0)[rac]; 1-(9Z-octadecenoyl)-sn-glycero-3-phosphocholine; Oleoyl lysolecithin; 1-Oleoyl-sn-glycero-3-phosphocholine; Choline phosphate (ester) 3-ester with 1-monoolein; Choline phosphate 3-ester with 1-monoolein; Oleoyl lysophosphatidylcholine; Lysophosphatidylch…
172	LIPID	C18:0 LPC	C18:0 LPC	LysoPC(18:0)	C26H54NO7P	523.683	523.364	HMDB10384		PHOSPHATIDYLCHOLINE	C04230				Membrane component; Energy source; Cell signaling	Organic	Endogenous	Mammalian Metabolite	Lipids	Phospholipids	Lysophosphatidylcholines	cation; anion; secondary alcohol; quaternary ammonium salt; carboxylic acid ester; phosphoric acid ester	Blood; Cerebrospinal Fluid	1-octadecanoyl-glycero-3-phosphocholine	CCCCCCCCCCCCCCCCCC(=O)OCC(O)COP([O-])(=O)OCC[N+](C)(C)C	CCCCCCCCCCCCCCCCCC(=O)OC[C@@H](O)COP([O-])(=O)OCC[N+](C)(C)C			Lysophosphatidylcholine(18:0/0:0); 1-stearoyl-glycero-3-phosphocholine; LysoPC(18:0/0:0); LysoPC(18:0); Lysophosphatidylcholine(18:0); LPC(18:0); LPC(18:0/0:0); LyPC(18:0); LyPC(18:0/0:0)
173	LIPID	C20:4 LPC	C20:4 LPC	LysoPC(20:4(5Z,8Z,11Z,14Z))	C28H50NO7P	543.673	543.333	HMDB10395		PHOSPHATIDYLCHOLINE	C04230				Membrane component; Energy source; Cell signaling	Organic	Endogenous	Mammalian Metabolite	Lipids	Phospholipids	Lysophosphatidylcholines	cation; anion; secondary alcohol; quaternary ammonium salt; carboxylic acid ester; phosphoric acid ester; alkene	Blood; Cerebrospinal Fluid	1-(5Z,8Z,11Z,14Z-eicosatetraenoyl)-glycero-3-phosphocholine	CCCCCC=CCC=CCC=CCC=CCCCC(=O)OCC(O)COP([O-])(=O)OCC[N+](C)(C)C	CCCCCC=C/CC=C/CC=C/CC=C/CCCC(=O)OC[C@@H](O)COP([O-])(=O)OCC[N+](C)(C)C			LysoPC(20:4w6/0:0); LysoPC(20:4); LysoPC(20:4/0:0); Lysophosphatidylcholine(20:4); 1-arachidonoyl-glycero-3-phosphocholine; LyPC(20:4/0:0); LyPC(20:4); Lysophosphatidylcholine(20:4n6/0:0); Lysophosphatidylcholine(20:4/0:0); LysoPC(20:4n6/0:0); LyPC(20:4w6/0:0); LPC(20:4n6/0:0); LPC(20:4/0:0); LPC(20:4); LyPC(20:4n6/0:0); Lysophosphatidylcholine(20:4w6/0:0); LPC(20:4w6/0:0)
174	LIPID	C20:3 LPC	C20:3 LPC	LysoPC(18:3(9Z,12Z,15Z))	C26H48NO7P	517.636	517.317	HMDB10388		PHOSPHATIDYLCHOLINE	C04230				Membrane component; Energy source; Cell signaling	Organic	Endogenous	Mammalian Metabolite	Lipids	Phospholipids	Lysophosphatidylcholines	cation; anion; secondary alcohol; quaternary ammonium salt; carboxylic acid ester; phosphoric acid ester; alkene	Blood	1-(9Z,12Z,15Z-octadeatrienoyl)-glycero-3-phosphocholine	CCC=CCC=CCC=CCCCCCCCC(=O)OCC(O)COP([O-])(=O)OCC[N+](C)(C)C	CCC=C/CC=C/CC=C/CCCCCCCC(=O)OC[C@@H](O)COP([O-])(=O)OCC[N+](C)(C)C			LPC(18:3/0:0); LPC(18:3); Lysophosphatidylcholine(18:3); 1-a-linolenoyl-glycero-3-phosphocholine; LysoPC(18:3/0:0); LyPC(18:3n3/0:0); LPC(18:3w3/0:0); LysoPC(18:3w3/0:0); LysoPC(18:3n3/0:0); LyPC(18:3w3/0:0); LysoPC(18:3); LPC(18:3n3/0:0); LyPC(18:3/0:0); LyPC(18:3); Lysophosphatidylcholine(18:3n3/0:0); Lysophosphatidylcholine(18:3w3/0:0); Lysophosphatidylcholine(18:3/0:0); 1-alpha-linolenoyl-gly…
175	LIPID	C22:6 LPC	C22:6 LPC	LysoPC(22:6(4Z,7Z,10Z,13Z,16Z,19Z))	C30H50NO7P	567.694	567.333	HMDB10404		PHOSPHATIDYLCHOLINE	C04230				Membrane component; Energy source; Cell signaling	Organic	Endogenous	Mammalian Metabolite	Lipids	Phospholipids	Lysophosphatidylcholines	cation; anion; secondary alcohol; quaternary ammonium salt; carboxylic acid ester; phosphoric acid ester; alkene	Blood	1-(4Z,7Z,10Z,13Z,16Z,19Z-docosahexaenoyl)-glycero-3-phosphocholine	CCC=CCC=CCC=CCC=CCC=CCC=CCCC(=O)OCC(O)COP([O-])(=O)OCC[N+](C)(C)C	CCC=C/CC=C/CC=C/CC=C/CC=C/CC=C/CCC(=O)OC[C@@H](O)COP([O-])(=O)OCC[N+](C)(C)C			LyPC(22:6w3/0:0); LysoPC(22:6n3/0:0); 1-docosahexaenoyl-glycero-3-phosphocholine; Lysophosphatidylcholine(22:6n3/0:0); Lysophosphatidylcholine(22:6w3/0:0); LysoPC(22:6); LPC(22:6/0:0); LPC(22:6); Lysophosphatidylcholine(22:6/0:0); LysoPC(22:6w3/0:0); LysoPC(22:6/0:0); LyPC(22:6n3/0:0); Lysophosphatidylcholine(22:6); LPC(22:6w3/0:0); LPC(22:6n3/0:0); LyPC(22:6/0:0); LyPC(22:6)
176	LIPID	C16:0 LPE	C16:0 LPE	LysoPE(16:0/0:0)	C21H44NO7P	453.55	453.286	HMDB11503								Organic		Mammalian Metabolite	Lipids	Phospholipids	Lysophosphatidylethanolamines	secondary alcohol; primary amine; primary aliphatic amine (alkylamine); carboxylic acid ester; phosphoric acid ester		1-hexadecanoyl-2-hydroxy-sn-glycero-3-phosphoethanolamine	CCCCCCCCCCCCCCCC(=O)OCC(O)COP(O)(=O)OCCN	CCCCCCCCCCCCCCCC(=O)OC[C@@H](O)COP(O)(=O)OCCN			hexadecanoyl-lysophosphatidylethanolamine; Lyso-PE(16:0); LysoPE(16:0); Lysophosphatidylethanolamine(16:0); LPE(16:0); LPE(16:0/0:0); Lyso-PE(16:0/0:0); Lysophosphatidylethanolamine(16:0/0:0); LysoPE(16:0/0:0); 1-palmitoyl-2-hydroxy-sn-glycero-3-phosphoethanolamine
177	LIPID	C18:2 LPE	C18:2 LPE	LysoPE(18:2(9Z,12Z)/0:0)	C23H44NO7P	477.572	477.286	HMDB11507								Organic		Mammalian Metabolite	Lipids	Phospholipids	Lysophosphatidylethanolamines	secondary alcohol; primary amine; primary aliphatic amine (alkylamine); carboxylic acid ester; phosphoric acid ester; alkene		1-(9Z,12Z-octadecadienoyl)-2-hydroxy-sn-glycero-3-phosphoethanolamine	CCCCCC=CCC=CCCCCCCCC(=O)OCC(O)COP(O)(=O)OCCN	CCCCCC=C/CC=C/CCCCCCCC(=O)OC[C@@H](O)COP(O)(=O)OCCN			LysoPE(18:2/0:0); LPE(18:2); LPE(18:2/0:0); LysoPE(18:2n6/0:0); Lyso-PE(18:2); Lysophosphatidylethanolamine(18:2/0:0); Lysophosphatidylethanolamine(18:2); LPE(18:2w6/0:0); Lyso-PE(18:2n6/0:0); Lysophosphatidylethanolamine(18:2n6/0:0); Lyso-PE(18:2/0:0); LysoPE(18:2w6/0:0); 1-linoleoyl-2-hydroxy-sn-glycero-3-phosphoethanolamine; (9Z,12Z-octadecadienoyl)-lysophosphatidylethanolamine; LysoPE(18:2); …
178	LIPID	C18:1 LPE	C18:1 LPE	LysoPE(18:1(9Z)/0:0)	C23H46NO7P	479.588	479.301	HMDB11506								Organic		Mammalian Metabolite	Lipids	Phospholipids	Lysophosphatidylethanolamines	secondary alcohol; primary amine; primary aliphatic amine (alkylamine); carboxylic acid ester; phosphoric acid ester; alkene		1-(9Z-octadecenoyl)-2-hydroxy-sn-glycero-3-phosphoethanolamine	CCCCCCCCC=CCCCCCCCC(=O)OCC(O)COP(O)(=O)OCCN	CCCCCCCCC=C/CCCCCCCC(=O)OC[C@@H](O)COP(O)(=O)OCCN			Lysophosphatidylethanolamine(18:1n9/0:0); 1-oleoyl-2-hydroxy-sn-glycero-3-phosphoethanolamine; Lysophosphatidylethanolamine(18:1); Lysophosphatidylethanolamine(18:1/0:0); LPE(18:1w9/0:0); LysoPE(18:1); Lyso-PE(18:1/0:0); LysoPE(18:1n9/0:0); Lyso-PE(18:1n9/0:0); LPE(18:1/0:0); LPE(18:1); Lysophosphatidylethanolamine(18:1w9/0:0); Lyso-PE(18:1); LPE(18:1n9/0:0); LysoPE(18:1w9/0:0); Lyso-PE(18:1w9/0:…
179	LIPID	C18:0 LPE	C18:0 LPE	LysoPE(18:0/0:0)	C23H48NO7P	481.603	481.317	HMDB11130							Cell signalling	Organic	Endogenous	Mammalian Metabolite	Lipids	Phospholipids	Lysophosphatidylethanolamines	secondary alcohol; primary amine; primary aliphatic amine (alkylamine); carboxylic acid ester; phosphoric acid ester		LPE(18:0/0:0)	CCCCCCCCCCCCCCCCCC(=O)OCC(O)COP(O)(=O)OCCN	CCCCCCCCCCCCCCCCCC(=O)OC[C@@H](O)COP(O)(=O)OCCN			LPE(18:0/0:0); Lysophosphatidylethanolamine(18:0/0:0); Octadecanoyl-lysophosphatidylethanolamine; 1-Stearoyl-2-hydroxy-sn-glycero-3-phosphoethanolamine; 1-Octadecanoyl-2-hydroxy-sn-glycero-3-phosphoethanolamine; Stearoyl phosphatidylethanolamine
180	LIPID	C20:4 LPE	C20:4 LPE	LysoPE(20:4(5Z,8Z,11Z,14Z)/0:0)	C25H44NO7P	501.593	501.286	HMDB11517								Organic		Mammalian Metabolite	Lipids	Phospholipids	Lysophosphatidylethanolamines	secondary alcohol; primary amine; primary aliphatic amine (alkylamine); carboxylic acid ester; phosphoric acid ester; alkene		1-(5Z,8Z,11Z,14Z-eicosatetraenoyl)-2-hydroxy-sn-glycero-3-phosphoethanolamine	CCCCCC=CCC=CCC=CCC=CCCCC(=O)OCC(O)COP(O)(=O)OCCN	CCCCCC=C/CC=C/CC=C/CC=C/CCCC(=O)OC[C@@H](O)COP(O)(=O)OCCN			LysoPE(20:4w6/0:0); 1-arachidonoyl-2-hydroxy-sn-glycero-3-phosphoethanolamine; LPE(20:4w6/0:0); Lyso-PE(20:4/0:0); Lysophosphatidylethanolamine(20:4); Lysophosphatidylethanolamine(20:4/0:0); LPE(20:4n6/0:0); LysoPE(20:4); LysoPE(20:4n6/0:0); Lyso-PE(20:4); Lyso-PE(20:4n6/0:0); Lysophosphatidylethanolamine(20:4n6/0:0); LysoPE(20:4/0:0); Lysophosphatidylethanolamine(20:4w6/0:0); (5Z,8Z,11Z,14Z-eico…
181	LIPID	C22:6 LPE	C22:6 LPE	LysoPE(22:6(4Z,7Z,10Z,13Z,16Z,19Z)/0:0)	C27H44NO7P	525.615	525.286	HMDB11526								Organic		Mammalian Metabolite	Lipids	Phospholipids	Lysophosphatidylethanolamines	secondary alcohol; primary amine; primary aliphatic amine (alkylamine); carboxylic acid ester; phosphoric acid ester; alkene		1-(4Z,7Z,10Z,13Z,16Z,19Z-docosahexaenoyl)-2-hydroxy-sn-glycero-3-phosphoethanolamine	CCC=CCC=CCC=CCC=CCC=CCC=CCCC(=O)OCC(O)COP(O)(=O)OCCN	CCC=C/CC=C/CC=C/CC=C/CC=C/CC=C/CCC(=O)OC[C@@H](O)COP(O)(=O)OCCN			Lyso-PE(22:6); Lysophosphatidylethanolamine(22:6w3/0:0); Lyso-PE(22:6n3/0:0); LysoPE(22:6w3/0:0); LysoPE(22:6n3/0:0); LPE(22:6/0:0); LPE(22:6); LysoPE(22:6/0:0); LPE(22:6n3/0:0); Lyso-PE(22:6w3/0:0); 1-docosahexaenoyl-2-hydroxy-sn-glycero-3-phosphoethanolamine; LPE(22:6w3/0:0); Lysophosphatidylethanolamine(22:6n3/0:0); LysoPE(22:6); Lyso-PE(22:6/0:0); Lysophosphatidylethanolamine(22:6); Lysophosp…
182	LIPID	C14:0 SM	C14:0 SM	SM(d18:0/14:0)	C37H77N2O6P	676.991	676.552	HMDB12085	49703632		C00550				Membrane component; Energy source; Cell signaling	Organic	Endogenous	Mammalian Metabolite	Lipids	Sphingolipids	Sphingomyelins	cation; anion; secondary alcohol; quaternary ammonium salt; secondary carboxylic acid amide; phosphoric acid ester		2-[hydroxy-[(2S,3R)-3-hydroxy-2-(tetradecanoylamino)octadecoxy]phosphoryl]oxyethyl-trimethylazanium	CCCCCCCCCCCCCCCC(O)C(COP([O-])(=O)OCC[N+](C)(C)C)NC(=O)CCCCCCCCCCCCC	CCCCCCCCCCCCCCC[C@@H](O)[C@H](COP([O-])(=O)OCC[N+](C)(C)C)NC(=O)CCCCCCCCCCCCC			Sphingomyelin; N-(tetradecanoyl)-sphing-4-enine-1-phosphocholine; C14 Sphingomyelin; Sphingomyelin (d18:0/14:0)
183	LIPID	C16:1 SM	C16:1 SM	SM(d18:0/16:1(9Z))	C39H77N2O6P	701.012	700.552	HMDB13464							Membrane component; Energy source; Cell signaling	Organic	Endogenous	Mammalian Metabolite	Lipids	Sphingolipids	Sphingomyelins	cation; anion; secondary alcohol; quaternary ammonium salt; secondary carboxylic acid amide; phosphoric acid ester; alkene	Cerebrospinal Fluid		CCCCCCCCCCCCCC=CC(O)C(COP([O-])(=O)OCC[N+](C)(C)C)NC(=O)CCCCCCCC=CCCCCCC	CCCCCCCCCCCCCC=C[C@@H](O)[C@H](COP([O-])(=O)OCC[N+](C)(C)C)NC(=O)CCCCCCCC=C/CCCCCC			0
184	LIPID	C16:0 SM	C16:0 SM	SM(d18:0/16:0)	C39H82N2O6P	706.052	705.591	HMDB10168			C00550				Membrane component; Energy source; Cell signaling	Organic	Endogenous	Mammalian Metabolite	Lipids	Sphingolipids	Sphingomyelins	cation; secondary alcohol; quaternary ammonium salt; secondary carboxylic acid amide; phosphoric acid ester		2-[hydroxy-[(E,2S,3R)-3-hydroxy-2-(hexadecanoylamino)octadec-4-enoxy]phosphoryl]oxyethyl-trmethylazanium	CCCCCCCCCCCCCCCC(O)C(COP(O)(=O)OCC[N+](C)(C)C)NC(=O)CCCCCCCCCCCCCCC	CCCCCCCCCCCCCCC[C@@H](O)[C@H](COP(O)(=O)OCC[N+](C)(C)C)NC(=O)CCCCCCCCCCCCCCC		HMDB12086	Sphingomyelin; N-(hexadecanoyl)-sphing-4-enine-1-phosphocholine; C16 Sphingomyelin; Sphingomyelin (d18:0/16:0)
185	LIPID	C18:2 SM	C18:2 SM	SM(d18:1/18:1(9Z))	C41H81N2O6P	729.065	728.583	HMDB12101	49703631		C00550				Membrane component; Energy source; Cell signaling	Organic	Endogenous	Mammalian Metabolite	Lipids	Sphingolipids	Sphingomyelins	cation; anion; secondary alcohol; quaternary ammonium salt; secondary carboxylic acid amide; phosphoric acid ester; alkene	Cerebrospinal Fluid	2-[hydroxy-[(E,2S,3R)-3-hydroxy-2-[[(Z)-octadec-9-enoyl]amino]octadec-4-enoxy]phosphoryl]oxyethyl-trimethylazanium	CCCCCCCCCCCCCC=CC(O)C(COP([O-])(=O)OCC[N+](C)(C)C)NC(=O)CCCCCCCC=CCCCCCCCC	CCCCCCCCCCCCCC=C[C@@H](O)[C@H](COP([O-])(=O)OCC[N+](C)(C)C)NC(=O)CCCCCCCC=C/CCCCCCCC			C18:1 Sphingomyelin; N-(9Z-octadecenoyl)-sphing-4-enine-1-phosphocholine; Sphingomyelin (d18:1/18:1(11Z)); SPH(d18:1/18:1(11Z)); Sphingomyelin
186	LIPID	C18:1 SM	C18:1 SM	SM(d18:0/18:1(9Z))	C41H83N2O6P	731.081	730.599	HMDB12089	49703633		C00550				Membrane component; Energy source; Cell signaling	Organic	Endogenous	Mammalian Metabolite	Lipids	Sphingolipids	Sphingomyelins	cation; anion; secondary alcohol; quaternary ammonium salt; secondary carboxylic acid amide; phosphoric acid ester; alkene		2-[hydroxy-[(2S,3R)-3-hydroxy-2-[[(Z)-octadec-9-enoyl]amino]octadecoxy]phosphoryl]oxyethyl-trimethylazanium	CCCCCCCCCCCCCCCC(O)C(COP([O-])(=O)OCC[N+](C)(C)C)NC(=O)CCCCCCCC=CCCCCCCCC	CCCCCCCCCCCCCCC[C@@H](O)[C@H](COP([O-])(=O)OCC[N+](C)(C)C)NC(=O)CCCCCCCC=C/CCCCCCCC			C18:1DH Sphingomyelin; N-(9Z-octadecenoyl)-sphinganine-1-phosphocholine
187	LIPID	C18:0 SM	C18:0 SM	SM(d18:0/18:0)	C41H85N2O6P	733.097	732.615	HMDB12087	5283598		C00550				Membrane component; Energy source; Cell signaling	Organic	Endogenous	Mammalian Metabolite	Lipids	Sphingolipids	Sphingomyelins	cation; anion; secondary alcohol; quaternary ammonium salt; secondary carboxylic acid amide; phosphoric acid ester		2-[hydroxy-[(2S,3R)-3-hydroxy-2-(octadecanoylamino)octadecoxy]phosphoryl]oxyethyl-trimethylazanium	CCCCCCCCCCCCCCCCCC(=O)NC(COP([O-])(=O)OCC[N+](C)(C)C)C(O)CCCCCCCCCCCCCCC	CCCCCCCCCCCCCCCCCC(=O)N[C@@H](COP([O-])(=O)OCC[N+](C)(C)C)[C@H](O)CCCCCCCCCCCCCCC			N-(octadecanoyl)-sphinganine-1-phosphocholine;Sphingomyelin;C18 Sphingomyelin; Sphingomyelin (d18:0/18:0)
188	LIPID	C22:1 SM	C22:1 SM	SM(d18:0/22:1(13Z))	C45H91N2O6P	787.188	786.661	HMDB12092			C00550				Membrane component; Energy source; Cell signaling	Organic	Endogenous	Mammalian Metabolite	Lipids	Sphingolipids	Sphingomyelins	cation; anion; secondary alcohol; quaternary ammonium salt; secondary carboxylic acid amide; phosphoric acid ester; alkene		2-[hydroxy-[(2S,3R)-3-hydroxy-2-[[(Z)-docos-13-enoyl]amino]octadecoxy]phosphoryl]oxyethyl-trimethylazanium	CCCCCCCCCCCCCCCC(O)C(COP([O-])(=O)OCC[N+](C)(C)C)NC(=O)CCCCCCCCCCCC=CCCCCCCCC	CCCCCCCCCCCCCCC[C@@H](O)[C@H](COP([O-])(=O)OCC[N+](C)(C)C)NC(=O)CCCCCCCCCCCC=C/CCCCCCCC			N-(13Z-docosenoyl)-sphinganine-1-phosphocholine; Sphingomyelin; Sphingomyelin (d18:0/22:1(13Z))
189	LIPID	C22:0 SM	C22:0 SM	SM(d18:0/22:0)	C45H93N2O6P	789.203	788.677	HMDB12091			C00550				Membrane component; Energy source; Cell signaling	Organic	Endogenous	Mammalian Metabolite	Lipids	Sphingolipids	Sphingomyelins	cation; anion; secondary alcohol; quaternary ammonium salt; secondary carboxylic acid amide; phosphoric acid ester		2-[[(2S,3R)-2-(docosanoylamino)-3-hydroxyoctadecoxy]-hydroxyphosphoryl]oxyethyl-trimethylazanium	CCCCCCCCCCCCCCCCCCCCCC(=O)NC(COP([O-])(=O)OCC[N+](C)(C)C)C(O)CCCCCCCCCCCCCCC	CCCCCCCCCCCCCCCCCCCCCC(=O)N[C@@H](COP([O-])(=O)OCC[N+](C)(C)C)[C@H](O)CCCCCCCCCCCCCCC			N-(docosanoyl)-sphinganine-1-phosphocholine; Sphingomyelin; Sphingomyelin (d18:0/22:0)
190	LIPID	C24:1 SM	C24:1 SM	SM(d18:0/24:1(15Z))	C47H95N2O6P	815.241	814.693	HMDB12095			C00550				Membrane component; Energy source; Cell signaling	Organic	Endogenous	Mammalian Metabolite	Lipids	Sphingolipids	Sphingomyelins	cation; anion; secondary alcohol; quaternary ammonium salt; secondary carboxylic acid amide; phosphoric acid ester; alkene		2-[hydroxy-[(2S,3R)-3-hydroxy-2-[[(Z)-tetracos-15-enoyl]amino]octadecoxy]phosphoryl]oxyethyl-trimethylazanium	CCCCCCCCCCCCCCCC(O)C(COP([O-])(=O)OCC[N+](C)(C)C)NC(=O)CCCCCCCCCCCCCC=CCCCCCCCC	CCCCCCCCCCCCCCC[C@@H](O)[C@H](COP([O-])(=O)OCC[N+](C)(C)C)NC(=O)CCCCCCCCCCCCCC=C/CCCCCCCC			N-(15Z-tetracosenoyl)-sphinganine-1-phosphocholine; Sphingomyelin; Sphingomyelin (d18:0/24:1(15Z))
191	LIPID	C24:0 SM	C24:0 SM	SM(d18:0/24:0)	C47H97N2O6P	817.257	816.708	HMDB12094			C00550				Membrane component; Energy source; Cell signaling	Organic	Endogenous	Mammalian Metabolite	Lipids	Sphingolipids	Sphingomyelins	cation; anion; secondary alcohol; quaternary ammonium salt; secondary carboxylic acid amide; phosphoric acid ester		2-[hydroxy-[(2S,3R)-3-hydroxy-2-(tetracosanoylamino)octadecoxy]phosphoryl]oxyethyl-trimethylazanium	CCCCCCCCCCCCCCCCCCCCCCCC(=O)NC(COP([O-])(=O)OCC[N+](C)(C)C)C(O)CCCCCCCCCCCCCCC	CCCCCCCCCCCCCCCCCCCCCCCC(=O)N[C@@H](COP([O-])(=O)OCC[N+](C)(C)C)[C@H](O)CCCCCCCCCCCCCCC			N-(tetracosanoyl)-sphinganine-1-phosphocholine; Sphingomyelin; Sphingomyelin (d18:0/24:0)
192	LIPID	C32:2 PC	C32:2 PC	PC(14:0/18:2(9Z,12Z))	C40H76NO8P	730.007	729.531	HMDB07874		PHOSPHATIDYLCHOLINE	C00157				Membrane component; Energy source; Cell signaling	Organic	Endogenous	Mammalian Metabolite	Lipids	Phospholipids	Phosphatidylcholines	cation; anion; quaternary ammonium salt; carboxylic acid ester; phosphoric acid ester; alkene	Blood	1-tetradecanoyl-2-(9Z,12Z-octadecadienoyl)-sn-glycero-3-phosphocholine	CCCCCCCCCCCCCC(=O)OCC(COP([O-])(=O)OCC[N+](C)(C)C)OC(=O)CCCCCCCC=CCC=CCCCCC	CCCCCCCCCCCCCC(=O)OC[C@H](COP([O-])(=O)OCC[N+](C)(C)C)OC(=O)CCCCCCCC=C/CC=C/CCCCC			Phosphatidylcholine(32:2); PC(32:2); PC(14:0/18:2w6); GPCho(14:0/18:2w6); Phosphatidylcholine(14:0/18:2); GPCho(14:0/18:2n6); PC(14:0/18:2n6); Phosphatidylcholine(14:0/18:2w6); PC(14:0/18:2); Lecithin; GPCho(14:0/18:2); 1-myristoyl-2-linoleoyl-sn-glycero-3-phosphocholine; GPCho(32:2); Phosphatidylcholine(14:0/18:2n6)
193	LIPID	C32:1 PC	C32:1 PC	PC(14:0/18:1(9Z))	C40H78NO8P	732.023	731.547	HMDB07873		PHOSPHATIDYLCHOLINE	C00157				Membrane component; Energy source; Cell signaling	Organic	Endogenous	Mammalian Metabolite	Lipids	Phospholipids	Phosphatidylcholines	cation; anion; quaternary ammonium salt; carboxylic acid ester; phosphoric acid ester; alkene	Blood	1-tetradecanoyl-2-(9Z-octadecenoyl)-sn-glycero-3-phosphocholine	CCCCCCCCCCCCCC(=O)OCC(COP([O-])(=O)OCC[N+](C)(C)C)OC(=O)CCCCCCCC=CCCCCCCCC	CCCCCCCCCCCCCC(=O)OC[C@H](COP([O-])(=O)OCC[N+](C)(C)C)OC(=O)CCCCCCCC=C/CCCCCCCC			1-myristoyl-2-oleoyl-sn-glycero-3-phosphocholine; GPCho(14:0/18:1n9); GPCho(14:0/18:1w9); PC(14:0/18:1n9); GPCho(14:0/18:1); Phosphatidylcholine(14:0/18:1); Phosphatidylcholine(14:0/18:1w9); PC(14:0/18:1w9); Lecithin; GPCho(32:1); Phosphatidylcholine(32:1); PC(14:0/18:1); Phosphatidylcholine(14:0/18:1n9); PC(32:1)
194	LIPID	C32:0 PC	C32:0 PC	PC(14:0/18:0)	C40H80NO8P	734.039	733.562	HMDB07871		PHOSPHATIDYLCHOLINE	C00157				Membrane component; Energy source; Cell signaling	Organic	Endogenous	Mammalian Metabolite	Lipids	Phospholipids	Phosphatidylcholines	cation; anion; quaternary ammonium salt; carboxylic acid ester; phosphoric acid ester	Blood	1-tetradecanoyl-2-octadecanoyl-sn-glycero-3-phosphocholine	CCCCCCCCCCCCCCCCCC(=O)OC(COC(=O)CCCCCCCCCCCCC)COP([O-])(=O)OCC[N+](C)(C)C	CCCCCCCCCCCCCCCCCC(=O)O[C@H](COC(=O)CCCCCCCCCCCCC)COP([O-])(=O)OCC[N+](C)(C)C			1-myristoyl-2-stearoyl-sn-glycero-3-phosphocholine; GPCho(32:0); GPCho(14:0/18:0); Phosphatidylcholine(14:0/18:0); Lecithin; Phosphatidylcholine(32:0); PC(32:0); PC(14:0/18:0)
195	LIPID	C34:4 PC	C34:4 PC	PC(14:0/20:4(5Z,8Z,11Z,14Z))	C42H76NO8P	754.029	753.531	HMDB07883		PHOSPHATIDYLCHOLINE	C00157				Membrane component; Energy source; Cell signaling	Organic	Endogenous	Mammalian Metabolite	Lipids	Phospholipids	Phosphatidylcholines	cation; anion; quaternary ammonium salt; carboxylic acid ester; phosphoric acid ester; alkene	Blood	1-tetradecanoyl-2-(5Z,8Z,11Z,14Z-eicosatetraenoyl)-sn-glycero-3-phosphocholine	CCCCCCCCCCCCCC(=O)OCC(COP([O-])(=O)OCC[N+](C)(C)C)OC(=O)CCCC=CCC=CCC=CCC=CCCCCC	CCCCCCCCCCCCCC(=O)OC[C@H](COP([O-])(=O)OCC[N+](C)(C)C)OC(=O)CCCC=C/CC=C/CC=C/CC=C/CCCCC			Phosphatidylcholine(34:4); 1-myristoyl-2-arachidonoyl-sn-glycero-3-phosphocholine; GPCho(34:4); PC(14:0/20:4); GPCho(14:0/20:4w6); GPCho(14:0/20:4); Phosphatidylcholine(14:0/20:4w6); GPCho(14:0/20:4n6); PC(34:4); Lecithin; PC(14:0/20:4w6); Phosphatidylcholine(14:0/20:4n6); Phosphatidylcholine(14:0/20:4); PC(14:0/20:4n6)
196	LIPID	C34:3 PC	C34:3 PC	PC(16:1(9Z)/18:2(9Z,12Z))	C42H78NO8P	756.044	755.547	HMDB08006		PHOSPHATIDYLCHOLINE	C00157				Membrane component; Energy source; Cell signaling	Organic	Endogenous	Mammalian Metabolite	Lipids	Phospholipids	Phosphatidylcholines	cation; anion; quaternary ammonium salt; carboxylic acid ester; phosphoric acid ester; alkene	Blood	1-(9Z-hexadecenoyl)-2-(9Z,12Z-octadecadienoyl)-sn-glycero-3-phosphocholine	CCCCCCC=CCCCCCCCC(=O)OCC(COP([O-])(=O)OCC[N+](C)(C)C)OC(=O)CCCCCCCC=CCC=CCCCCC	CCCCCCC=C/CCCCCCCC(=O)OC[C@H](COP([O-])(=O)OCC[N+](C)(C)C)OC(=O)CCCCCCCC=C/CC=C/CCCCC			PC(34:3); GPCho(16:1w7/18:2w6); 1-palmitoleoyl-2-linoleoyl-sn-glycero-3-phosphocholine; GPCho(16:1/18:2); Lecithin; Phosphatidylcholine(16:1/18:2); GPCho(16:1n7/18:2n6); PC(16:1n7/18:2n6); Phosphatidylcholine(34:3); PC(16:1w7/18:2w6); GPCho(34:3); PC(16:1/18:2); Phosphatidylcholine(16:1w7/18:2w6); Phosphatidylcholine(16:1n7/18:2n6)
197	LIPID	C34:2 PC	C34:2 PC	PC(16:0/18:2(9Z,12Z))	C42H80NO8P	758.06	757.562	HMDB07973		PHOSPHATIDYLCHOLINE	C00157				Membrane component; Energy source; Cell signaling	Organic	Endogenous	Mammalian Metabolite	Lipids	Phospholipids	Phosphatidylcholines	cation; anion; quaternary ammonium salt; carboxylic acid ester; phosphoric acid ester; alkene	Blood	1-hexadecanoyl-2-(9Z,12Z-octadecadienoyl)-sn-glycero-3-phosphocholine	CCCCCCCCCCCCCCCC(=O)OCC(COP([O-])(=O)OCC[N+](C)(C)C)OC(=O)CCCCCCCC=CCC=CCCCCC	CCCCCCCCCCCCCCCC(=O)OC[C@H](COP([O-])(=O)OCC[N+](C)(C)C)OC(=O)CCCCCCCC=C/CC=C/CCCCC			PC(16:0/18:2n6); PC(34:2); PC(16:0/18:2w6); Phosphatidylcholine(16:0/18:2w6); Phosphatidylcholine(34:2); GPCho(16:0/18:2); Lecithin; GPCho(16:0/18:2n6); PC(16:0/18:2); Phosphatidylcholine(16:0/18:2); GPCho(16:0/18:2w6); GPCho(34:2); 1-palmitoyl-2-linoleoyl-sn-glycero-3-phosphocholine; Phosphatidylcholine(16:0/18:2n6)
198	LIPID	C34:1 PC	C34:1 PC	PC(16:0/18:1(9Z))	C42H82NO8P	760.076	759.578	HMDB07972		PHOSPHATIDYLCHOLINE	C00157				Membrane component; Energy source; Cell signaling	Organic	Endogenous	Mammalian Metabolite	Lipids	Phospholipids	Phosphatidylcholines	cation; anion; quaternary ammonium salt; carboxylic acid ester; phosphoric acid ester; alkene	Blood	1-hexadecanoyl-2-(9Z-octadecenoyl)-sn-glycero-3-phosphocholine	CCCCCCCCCCCCCCCC(=O)OCC(COP([O-])(=O)OCC[N+](C)(C)C)OC(=O)CCCCCCCC=CCCCCCCCC	CCCCCCCCCCCCCCCC(=O)OC[C@H](COP([O-])(=O)OCC[N+](C)(C)C)OC(=O)CCCCCCCC=C/CCCCCCCC			GPCho(16:0/18:1w9); Phosphatidylcholine(16:0/18:1w9); GPCho(34:1); PC(34:1); PC(16:0/18:1); Phosphatidylcholine(16:0/18:1n9); Phosphatidylcholine(34:1); PC(16:0/18:1n9); Lecithin; GPCho(16:0/18:1); 1-palmitoyl-2-oleoyl-sn-glycero-3-phosphocholine; GPCho(16:0/18:1n9); Phosphatidylcholine(16:0/18:1); PC(16:0/18:1w9)
199	LIPID	C36:4 PC-B	C36:4 PC-B	PC(18:2(9Z,12Z)/18:2(9Z,12Z))	C44H80NO8P	782.082	781.562	HMDB08138		PHOSPHATIDYLCHOLINE	C00157				Membrane component; Energy source; Cell signaling	Organic	Endogenous	Mammalian Metabolite	Lipids	Phospholipids	Phosphatidylcholines	cation; anion; quaternary ammonium salt; carboxylic acid ester; phosphoric acid ester; alkene	Blood	1,2-di(9Z,12Z-octadecadienoyl)-rac-glycero-3-phosphocholine	CCCCCC=CCC=CCCCCCCCC(=O)OCC(COP([O-])(=O)OCC[N+](C)(C)C)OC(=O)CCCCCCCC=CCC=CCCCCC	CCCCCC=C/CC=C/CCCCCCCC(=O)OC[C@H](COP([O-])(=O)OCC[N+](C)(C)C)OC(=O)CCCCCCCC=C/CC=C/CCCCC			GPCho(18:2w6/18:2w6); GPCho(18:2n6/18:2n6); GPCho(36:4); PC(18:2/18:2); Phosphatidylcholine(18:2n6/18:2n6); PC(18:2w6/18:2w6); Phosphatidylcholine(36:4); GPCho(18:2/18:2); Phosphatidylcholine(18:2/18:2); Lecithin; PC(36:4); PC(18:2n6/18:2n6); Phosphatidylcholine(18:2w6/18:2w6); 1,2-dilinoleoyl-rac-glycero-3-phosphocholine
200	LIPID	C36:4 PC-A	C36:4 PC-A	PC(16:0/20:4(8Z,11Z,14Z,17Z))	C44H80NO8P	782.082	781.562	HMDB07983		PHOSPHATIDYLCHOLINE	C00157				Membrane component; Energy source; Cell signaling	Organic	Endogenous	Mammalian Metabolite	Lipids	Phospholipids	Phosphatidylcholines	cation; anion; quaternary ammonium salt; carboxylic acid ester; phosphoric acid ester; alkene	Blood	1-hexadecanoyl-2-(8Z,11Z,14Z,17Z-eicosapentaenoyl)-sn-glycero-3-phosphocholine	CCCCCCCCCCCCCCCC(=O)OCC(COP([O-])(=O)OCC[N+](C)(C)C)OC(=O)CCCCCCC=CCC=CCC=CCC=CCC	CCCCCCCCCCCCCCCC(=O)OC[C@H](COP([O-])(=O)OCC[N+](C)(C)C)OC(=O)CCCCCCC=C/CC=C/CC=C/CC=C/CC			1-palmitoyl-2-eicsoatetraenoyl-sn-glycero-3-phosphocholine; PC(16:0/20:4w3); GPCho(16:0/20:4w3); GPCho(16:0/20:4); GPCho(36:4); PC(16:0/20:4); PC(16:0/20:4n3); Phosphatidylcholine(16:0/20:4n3); Lecithin; Phosphatidylcholine(36:4); Phosphatidylcholine(16:0/20:4); GPCho(16:0/20:4n3); Phosphatidylcholine(16:0/20:4w3); PC(36:4); 1-palmitoyl-2-eicsoic acid; 1-palmitoyl-2-eicsoate
201	LIPID	C36:3 PC	C36:3 PC	PC(18:1(9Z)/18:2(9Z,12Z))	C44H82NO8P	784.097	783.578	HMDB08105		PHOSPHATIDYLCHOLINE	C00157				Membrane component; Energy source; Cell signaling	Organic	Endogenous	Mammalian Metabolite	Lipids	Phospholipids	Phosphatidylcholines	cation; anion; quaternary ammonium salt; carboxylic acid ester; phosphoric acid ester; alkene	Blood	1-(9Z-octadecenoyl)-2-(9Z,12Z-octadecadienoyl)-sn-glycero-3-phosphocholine	CCCCCCCCC=CCCCCCCCC(=O)OCC(COP([O-])(=O)OCC[N+](C)(C)C)OC(=O)CCCCCCCC=CCC=CCCCCC	CCCCCCCCC=C/CCCCCCCC(=O)OC[C@H](COP([O-])(=O)OCC[N+](C)(C)C)OC(=O)CCCCCCCC=C/CC=C/CCCCC			PC(36:3); GPCho(18:1n9/18:2n6); PC(18:1w9/18:2w6); Phosphatidylcholine(18:1w9/18:2w6); PC(18:1/18:2); GPCho(36:3); GPCho(18:1/18:2); Phosphatidylcholine(18:1n9/18:2n6); Phosphatidylcholine(18:1/18:2); GPCho(18:1w9/18:2w6); 1-oleoyl-2-linoleoyl-sn-glycero-3-phosphocholine; Lecithin; Phosphatidylcholine(36:3); PC(18:1n9/18:2n6)
202	LIPID	C36:2 PC	C36:2 PC	PC(18:0/18:2(9Z,12Z))	C44H84NO8P	786.113	785.593	HMDB08039		PHOSPHATIDYLCHOLINE	C00157				Membrane component; Energy source; Cell signaling	Organic	Endogenous	Mammalian Metabolite	Lipids	Phospholipids	Phosphatidylcholines	cation; anion; quaternary ammonium salt; carboxylic acid ester; phosphoric acid ester; alkene	Blood	1-octadecanoyl-2-(9Z,12Z-octadecadienoyl)-sn-glycero-3-phosphocholine	CCCCCCCCCCCCCCCCCC(=O)OCC(COP([O-])(=O)OCC[N+](C)(C)C)OC(=O)CCCCCCCC=CCC=CCCCCC	CCCCCCCCCCCCCCCCCC(=O)OC[C@H](COP([O-])(=O)OCC[N+](C)(C)C)OC(=O)CCCCCCCC=C/CC=C/CCCCC			GPCho(36:2); PC(18:0/18:2w6); GPCho(18:0/18:2); PC(18:0/18:2n6); PC(18:0/18:2); Phosphatidylcholine(18:0/18:2); 1-stearoyl-2-linoleoyl-sn-glycero-3-phosphocholine; PC(36:2); GPCho(18:0/18:2w6); Phosphatidylcholine(36:2); Phosphatidylcholine(18:0/18:2n6); Lecithin; Phosphatidylcholine(18:0/18:2w6); GPCho(18:0/18:2n6)
203	LIPID	C36:1 PC	C36:1 PC	PC(18:0/18:1(9Z))	C44H86NO8P	788.129	787.609	HMDB08038		PHOSPHATIDYLCHOLINE	C00157				Membrane component; Energy source; Cell signaling	Organic	Endogenous	Mammalian Metabolite	Lipids	Phospholipids	Phosphatidylcholines	cation; anion; quaternary ammonium salt; carboxylic acid ester; phosphoric acid ester; alkene	Blood	1-octadecanoyl-2-(9Z-octadecenoyl)-sn-glycero-3-phosphocholine	CCCCCCCCCCCCCCCCCC(=O)OCC(COP([O-])(=O)OCC[N+](C)(C)C)OC(=O)CCCCCCCC=CCCCCCCCC	CCCCCCCCCCCCCCCCCC(=O)OC[C@H](COP([O-])(=O)OCC[N+](C)(C)C)OC(=O)CCCCCCCC=C/CCCCCCCC			GPCho(18:0/18:1); Phosphatidylcholine(18:0/18:1); GPCho(18:0/18:1w9); PC(18:0/18:1n9); GPCho(36:1); PC(36:1); PC(18:0/18:1w9); Phosphatidylcholine(18:0/18:1w9); GPCho(18:0/18:1n9); 1-stearoyl-2-oleoyl-sn-glycero-3-phosphocholine; PC(18:0/18:1); Lecithin; Phosphatidylcholine(36:1); Phosphatidylcholine(18:0/18:1n9)
204	LIPID	C38:6 PC	C38:6 PC	PC(16:0/22:6(4Z,7Z,10Z,13Z,16Z,19Z))	C46H80NO8P	806.103	805.562	HMDB07991		PHOSPHATIDYLCHOLINE	C00157				Membrane component; Energy source; Cell signaling	Organic	Endogenous	Mammalian Metabolite	Lipids	Phospholipids	Phosphatidylcholines	cation; anion; quaternary ammonium salt; carboxylic acid ester; phosphoric acid ester; alkene	Blood	1-hexadecanoyl-2-(4Z,7Z,10Z,13Z,16Z,19Z-docosahexaenoyl)-sn-glycero-3-phosphocholine	CCCCCCCCCCCCCCCC(=O)OCC(COP([O-])(=O)OCC[N+](C)(C)C)OC(=O)CCC=CCC=CCC=CCC=CCC=CCC=CCC	CCCCCCCCCCCCCCCC(=O)OC[C@H](COP([O-])(=O)OCC[N+](C)(C)C)OC(=O)CCC=C/CC=C/CC=C/CC=C/CC=C/CC=C/CC			PC(38:6); PC(16:0/22:6n3); Phosphatidylcholine(16:0/22:6n3); Phosphatidylcholine(16:0/22:6); GPCho(16:0/22:6n3); GPCho(38:6); 1-palmitoyl-2-docosahexaenoyl-sn-glycero-3-phosphocholine; Phosphatidylcholine(38:6); PC(16:0/22:6w3); Lecithin; GPCho(16:0/22:6w3); GPCho(16:0/22:6); Phosphatidylcholine(16:0/22:6w3); PC(16:0/22:6)
205	LIPID	C38:5 PC	C38:5 PC	PC(18:1(9Z)/20:4(5Z,8Z,11Z,14Z))	C46H82NO8P	808.119	807.578	HMDB08114		PHOSPHATIDYLCHOLINE	C00157				Membrane component; Energy source; Cell signaling	Organic	Endogenous	Mammalian Metabolite	Lipids	Phospholipids	Phosphatidylcholines	cation; anion; quaternary ammonium salt; carboxylic acid ester; phosphoric acid ester; alkene	Blood	1-(9Z-octadecenoyl)-2-(5Z,8Z,11Z,14Z-eicosatetraenoyl)-sn-glycero-3-phosphocholine	CCCCCCCCC=CCCCCCCCC(=O)OCC(COP([O-])(=O)OCC[N+](C)(C)C)OC(=O)CCCC=CCC=CCC=CCC=CCCCCC	CCCCCCCCC=C/CCCCCCCC(=O)OC[C@H](COP([O-])(=O)OCC[N+](C)(C)C)OC(=O)CCCC=C/CC=C/CC=C/CC=C/CCCCC			GPCho(18:1/20:4); PC(18:1/20:4); PC(18:1w9/20:4w6); PC(38:5); Phosphatidylcholine(18:1n9/20:4n6); PC(18:1n9/20:4n6); GPCho(18:1n9/20:4n6); Phosphatidylcholine(38:5); Phosphatidylcholine(18:1w9/20:4w6); 1-oleoyl-2-arachidonoyl-sn-glycero-3-phosphocholine; GPCho(38:5); Lecithin; Phosphatidylcholine(18:1/20:4); GPCho(18:1w9/20:4w6)
206	LIPID	C38:4 PC	C38:4 PC	PC(18:0/20:4(5Z,8Z,11Z,14Z))	C46H84NO8P	810.135	809.593	HMDB08048		PHOSPHATIDYLCHOLINE	C00157				Membrane component; Energy source; Cell signaling	Organic	Endogenous	Mammalian Metabolite	Lipids	Phospholipids	Phosphatidylcholines	cation; anion; quaternary ammonium salt; carboxylic acid ester; phosphoric acid ester; alkene	Blood	1-octadecanoyl-2-(5Z,8Z,11Z,14Z-eicosatetraenoyl)-sn-glycero-3-phosphocholine	CCCCCCCCCCCCCCCCCC(=O)OCC(COP([O-])(=O)OCC[N+](C)(C)C)OC(=O)CCCC=CCC=CCC=CCC=CCCCCC	CCCCCCCCCCCCCCCCCC(=O)OC[C@H](COP([O-])(=O)OCC[N+](C)(C)C)OC(=O)CCCC=C/CC=C/CC=C/CC=C/CCCCC			Phosphatidylcholine(18:0/20:4n6); PC(38:4); GPCho(18:0/20:4); Phosphatidylcholine(38:4); Phosphatidylcholine(18:0/20:4w6); GPCho(38:4); 1-stearoyl-2-arachidonoyl-sn-glycero-3-phosphocholine; PC(18:0/20:4w6); Phosphatidylcholine(18:0/20:4); GPCho(18:0/20:4w6); Lecithin; GPCho(18:0/20:4n6); PC(18:0/20:4); PC(18:0/20:4n6)
207	LIPID	C38:3 PC	C38:3 PC	PC(18:0/20:3(8Z,11Z,14Z))	C46H86NO8P	812.151	811.609	HMDB08047		PHOSPHATIDYLCHOLINE	C00157				Membrane component; Energy source; Cell signaling	Organic	Endogenous	Mammalian Metabolite	Lipids	Phospholipids	Phosphatidylcholines	cation; anion; quaternary ammonium salt; carboxylic acid ester; phosphoric acid ester; alkene	Blood	1-octadecanoyl-2-(8Z,11Z,14Z-eicosatrienoyl)-sn-glycero-3-phosphocholine	CCCCCCCCCCCCCCCCCC(=O)OCC(COP([O-])(=O)OCC[N+](C)(C)C)OC(=O)CCCCCCC=CCC=CCC=CCCCCC	CCCCCCCCCCCCCCCCCC(=O)OC[C@H](COP([O-])(=O)OCC[N+](C)(C)C)OC(=O)CCCCCCC=C/CC=C/CC=C/CCCCC			GPCho(18:0/20:3w6); Phosphatidylcholine(18:0/20:3w6); PC(18:0/20:3w6); Phosphatidylcholine(18:0/20:3); PC(18:0/20:3n6); Phosphatidylcholine(38:3); GPCho(18:0/20:3); PC(38:3); Phosphatidylcholine(18:0/20:3n6); GPCho(18:0/20:3n6); Lecithin; GPCho(38:3); PC(18:0/20:3); 1-stearoyl-2-homo-g-linolenoyl-sn-glycero-3-phosphocholine; 1-stearoyl-2-homo-gamma-linolenoyl-sn-glycero-3-phosphocholine
208	LIPID	C38:2 PC	C38:2 PC	PC(20:0/18:2(9Z,12Z))	C46H88NO8P	814.167	813.625	HMDB08270		PHOSPHATIDYLCHOLINE	C00157				Membrane component; Energy source; Cell signaling	Organic	Endogenous	Mammalian Metabolite	Lipids	Phospholipids	Phosphatidylcholines	cation; anion; quaternary ammonium salt; carboxylic acid ester; phosphoric acid ester; alkene	Blood	1-eicosanoyl-2-(9Z,12Z-octadecadienoyl)-sn-glycero-3-phosphocholine	CCCCCCCCCCCCCCCCCCCC(=O)OCC(COP([O-])(=O)OCC[N+](C)(C)C)OC(=O)CCCCCCCC=CCC=CCCCCC	CCCCCCCCCCCCCCCCCCCC(=O)OC[C@H](COP([O-])(=O)OCC[N+](C)(C)C)OC(=O)CCCCCCCC=C/CC=C/CCCCC			PC(20:0/18:2); PC(20:0/18:2n6); GPCho(20:0/18:2); GPCho(20:0/18:2n6); Phosphatidylcholine(38:2); 1-arachidonyl-2-linoleoyl-sn-glycero-3-phosphocholine; Phosphatidylcholine(20:0/18:2); PC(38:2); PC(20:0/18:2w6); Phosphatidylcholine(20:0/18:2n6); GPCho(20:0/18:2w6); Lecithin; GPCho(38:2); Phosphatidylcholine(20:0/18:2w6)
209	LIPID	C40:6 PC	C40:6 PC	PC(18:0/22:6(4Z,7Z,10Z,13Z,16Z,19Z))	C48H84NO8P	834.156	833.593	HMDB08057		PHOSPHATIDYLCHOLINE	C00157				Membrane component; Energy source; Cell signaling	Organic	Endogenous	Mammalian Metabolite	Lipids	Phospholipids	Phosphatidylcholines	cation; anion; quaternary ammonium salt; carboxylic acid ester; phosphoric acid ester; alkene	Blood	1-octadecanoyl-2-(4Z,7Z,10Z,13Z,16Z,19Z-docosahexaenoyl)-sn-glycero-3-phosphocholine	CCCCCCCCCCCCCCCCCC(=O)OCC(COP([O-])(=O)OCC[N+](C)(C)C)OC(=O)CCC=CCC=CCC=CCC=CCC=CCC=CCC	CCCCCCCCCCCCCCCCCC(=O)OC[C@H](COP([O-])(=O)OCC[N+](C)(C)C)OC(=O)CCC=C/CC=C/CC=C/CC=C/CC=C/CC=C/CC			GPCho(18:0/22:6n3); Phosphatidylcholine(18:0/22:6); Phosphatidylcholine(18:0/22:6n3); Phosphatidylcholine(18:0/22:6w3); GPCho(18:0/22:6w3); PC(18:0/22:6); Lecithin; GPCho(40:6); PC(18:0/22:6n3); GPCho(18:0/22:6); Phosphatidylcholine(40:6); PC(40:6); PC(18:0/22:6w3); 1-stearoyl-2-docosahexaenoyl-sn-glycero-3-phosphocholine
210	LIPID	C34:2 DAG	C34:2 DAG	DG(16:0/18:2(9Z,12Z)/0:0)	C37H68O5	592.933	592.507	HMDB07103	9543695	DIACYLGLYCEROL	C00165				Membrane component; Energy source; Cell signaling	Organic	Endogenous	Mammalian Metabolite	Lipids	Glycerolipids	Diacylglycerols	primary alcohol; carboxylic acid ester; alkene	Blood	1-hexadecanoyl-2-(9Z,12Z-octadecadienoyl)-sn-glycerol	CCCCCCCCCCCCCCCC(=O)OCC(CO)OC(=O)CCCCCCCC=CCC=CCCCCC	CCCCCCCCCCCCCCCC(=O)OC[C@H](CO)OC(=O)CCCCCCCC=C/CC=C/CCCCC			DAG(16:0/18:2); Diacylglycerol(34:2); DG(16:0/18:2w6); DG(16:0/18:2n6); DAG(16:0/18:2w6); Diacylglycerol(16:0/18:2); Diglyceride; Diacylglycerol; DG(16:0/18:2); DAG(34:2); Diacylglycerol(16:0/18:2n6); DG(34:2); 1-palmitoyl-2-linoleoyl-sn-glycerol; DAG(16:0/18:2n6); Diacylglycerol(16:0/18:2w6)
211	LIPID	C34:1 DAG	C34:1 DAG	DG(16:0/18:1(9Z)/0:0)	C37H70O5	594.949	594.522	HMDB07102	5282283	DIACYLGLYCEROL	C00165				Membrane component; Energy source; Cell signaling	Organic	Endogenous	Mammalian Metabolite	Lipids	Glycerolipids	Diacylglycerols	primary alcohol; carboxylic acid ester; alkene	Blood	1-hexadecanoyl-2-(9Z-octadecenoyl)-sn-glycerol	CCCCCCCCCCCCCCCC(=O)OCC(CO)OC(=O)CCCCCCCC=CCCCCCCCC	CCCCCCCCCCCCCCCC(=O)OC[C@H](CO)OC(=O)CCCCCCCC=C/CCCCCCCC			DG(34:1); DG(16:0/18:1n9); DG(16:0/18:1); Diacylglycerol(16:0/18:1w9); DAG(16:0/18:1n9); 1-palmitoyl-2-oleoyl-sn-glycerol; Diacylglycerol(16:0/18:1n9); Diacylglycerol(16:0/18:1); DAG(16:0/18:1); Diglyceride; DAG(16:0/18:1w9); Diacylglycerol(34:1); Diacylglycerol; DAG(34:1); DG(16:0/18:1w9)
212	LIPID	C36:2 DAG	C36:2 DAG	DG(18:1(9Z)/18:1(9Z)/0:0)	C39H72O5	620.986	620.538	HMDB07218	9543716	DIACYLGLYCEROL	C00165				Membrane component; Energy source; Cell signaling	Organic	Endogenous	Mammalian Metabolite	Lipids	Glycerolipids	Diacylglycerols	primary alcohol; carboxylic acid ester; alkene	Blood	1,2-di(9Z-octadecenoyl)-rac-glycerol	CCCCCCCCC=CCCCCCCCC(=O)OCC(CO)OC(=O)CCCCCCCC=CCCCCCCCC	CCCCCCCCC=C/CCCCCCCC(=O)OC[C@H](CO)OC(=O)CCCCCCCC=C/CCCCCCCC			DG(18:1/18:1); DAG(18:1/18:1); Diacylglycerol(18:1/18:1); DG(36:2); DAG(36:2); Diacylglycerol(36:2); DG(18:1n9/18:1n9); DAG(18:1n9/18:1n9); Diacylglycerol(18:1n9/18:1n9); DG(18:1w9/18:1w9); DAG(18:1w9/18:1w9); Diacylglycerol(18:1w9/18:1w9); 1,2-dioleoyl-rac-glycerol; Diacylglycerol; Diglyceride
213	LIPID	C36:1 DAG	C36:1 DAG	DG(18:1(9Z)/18:0/0:0)	C39H74O5	623.002	622.554	HMDB07216							Membrane component; Energy source; Cell signaling	Organic	Endogenous	Mammalian Metabolite	Lipids	Glycerolipids	Diacylglycerols	primary alcohol; carboxylic acid ester; alkene	Blood	1-(9Z-octadecenoyl)-2-octadecanoyl-sn-glycerol	CCCCCCCCCCCCCCCCCC(=O)OC(CO)COC(=O)CCCCCCCC=CCCCCCCCC	CCCCCCCCCCCCCCCCCC(=O)O[C@@H](CO)COC(=O)CCCCCCCC=C/CCCCCCCC			Diglyceride; DG(36:1); Diacylglycerol(18:1/18:0); DAG(36:1); Diacylglycerol(36:1); DG(18:1/18:0); DG(18:1w9/18:0); Diacylglycerol(18:1w9/18:0); DAG(18:1n9/18:0); DAG(18:1/18:0); DG(18:1n9/18:0); DAG(18:1w9/18:0); 1-oleoyl-2-stearoyl-sn-glycerol; Diacylglycerol; Diacylglycerol(18:1n9/18:0)
214	LIPID	C14:0 CE	C14:0 CE	CE(14:0)	C41H72O2	597.009	596.553	HMDB06725	99486				1989-52-2		Hormones, Membrane component	Organic	Endogenous	Mammalian Metabolite	Cholesterols and derivatives	Steroids and Steroid Derivatives	Cholesterol esters	carboxylic acid ester; alkene		1-tetradecanoyl-cholesterol	CCCCCCCCCCCCCC(=O)OC1CCC2(C)C3CCC4(C)C(CCC4C3CC=C2C1)C(C)CCCC(C)C	CCCCCCCCCCCCCC(=O)O[C@H]1CC[C@]2(C)[C@H]3CC[C@]4(C)[C@H](CC[C@H]4[C@@H]3CC=C2C1)[C@H](C)CCCC(C)C			14:0 Cholesterol ester; CE(14:0/0:0); Cholesterol Ester(14:0); cholesteryl 1-myristoic acid; cholesteryl 1-tetradecanoic acid; Cholesteryl tetradecanoate; cholesterol 1-tetradecanoate; cholest-5-en-3beta-yl tetradecanoate; Cholestryl myristic acid; Cholest-5-en-3beta-yl myristate; cholesterol 1-tetradecanoic acid; cholesterol 1-myristoate; cholesteryl 1-tetradecanoate; Cholest-5-en-3-ol (3beta)-t…
215	LIPID	C16:1 CE	C16:1 CE	CE(16:1(9Z))	C43H74O2	623.047	622.569	HMDB00658	6449983	Cholesterol-esters	C02530		16711-66-3		Hormones, Membrane component	Organic	Endogenous	Mammalian Metabolite	Cholesterols and derivatives	Steroids and Steroid Derivatives	Cholesterol esters	carboxylic acid ester; alkene	Blood	[(3S,8S,9S,10R,13R,14S,17R)-10,13-dimethyl-17-[(2R)-6-methylheptan-2-yl]-2,	CCCCCCC=CCCCCCCCC(=O)OC1CCC2(C)C3CCC4(C)C(CCC4C3CC=C2C1)C(C)CCCC(C)C	CCCCCCC=C/CCCCCCCC(=O)OC1CC[C@]2(C)C3CC[C@]4(C)[C@H](CCC4C3CC=C2C1)[C@H](C)CCCC(C)C		HMDB05197	(Z)-Cholesterol 9-hexadecenoate; Cholesterol palmitoleate; Cholesteryl cis-hexadecenoate; Cholesteryl palmitoleat; Cholesteryl palmitoleate; Cholesteryl palmitoleic acid; cholesteryl 1-palmitoleoic acid; cholesterol 1-palmitoleoate; Cholesterol Ester(16:1); 16:1(9Z) cholesterol ester; Cholesterol Ester(16:1w7/0:0); Cholesterol Ester(16:1n7/0:0); Cholesterol Ester(16:1/0:0); cholesterol 1-palmitol…
216	LIPID	C16:0 CE	C16:0 CE	CE(16:0)	C43H76O2	625.062	624.585	HMDB00885	79062	Cholesterol-esters	C11251		601-34-3		Hormones, Membrane component	Organic	Endogenous	Mammalian Metabolite	Cholesterols and derivatives	Steroids and Steroid Derivatives	Cholesterol esters	carboxylic acid ester; alkene	Blood	[10,13-dimethyl-17-(6-methylheptan-2-yl)-2,3,4,7,8,9,11,12,14,15,16,17-dodecahydro-1H-cyclopenta[a]phenanthren-3-yl] hexadecanoate	CCCCCCCCCCCCCCCC(=O)OC1CCC2(C)C3CCC4(C)C(CCC4C3CC=C2C1)C(C)CCCC(C)C	CCCCCCCCCCCCCCCC(=O)O[C@H]1CC[C@]2(C)[C@H]3CC[C@]4(C)[C@H](CC[C@H]4[C@@H]3CC=C2C1)[C@H](C)CCCC(C)C		HMDB05188	Cholest-5-ene-3-beta-yl palmitate; Cholesterol palmitate; Cholesteryl hexadecanoate; Cholesteryl palmitate; Hexadecanoic acid cholesteryl ester; Palmitic acid cholesteryl ester; cholest-5-en-3-yl palmitate; cholesteryl 1-palmitoic acid; Cholesterol Ester(16:0); 16:0 Cholesterol ester; 1-palmitoyl-cholesterol; cholesteryl 1-hexadecanoic acid; Cholesterol Ester(16:0/0:0); cholesterol 1-hexadecanoat…
217	LIPID	C18:3 CE	C18:3 CE	CE(18:3(9Z,12Z,15Z))	C45H74O2	647.068	646.569	HMDB10370	10283027	Cholesterol-esters	C02530				Membrane component; Energy source; Cell signaling	Organic	Endogenous	Mammalian Metabolite	Cholesterols and derivatives	Steroids and Steroid Derivatives	Cholesterol esters	carboxylic acid ester; alkene	Blood	1-(9Z,12Z,15Z-octadeatrienoyl)-cholesterol	CCC=CCC=CCC=CCCCCCCCC(=O)OC1CCC2(C)C3CCC4(C)C(CCC4C3CC=C2C1)C(C)CCCC(C)C	CCC=C/CC=C/CC=C/CCCCCCCC(=O)O[C@H]1CC[C@]2(C)[C@H]3CC[C@]4(C)[C@H](CC[C@H]4[C@@H]3CC=C2C1)[C@H](C)CCCC(C)C		HMDB00604; HMDB03975	Cholesterol Ester(18:3); cholesterol 1-a-linolenoic acid; cholesterol 1-(9Z,12Z,15Z-octadeatrienoate); Cholesterol Ester(18:3/0:0); 18:3(9Z,12Z,15Z) cholesterol ester; cholesterol 1-a-linolenoate; cholesteryl 1-a-linolenoate; 1-a-linolenoyl-cholesterol; CE(18:3n3/0:0); Cholesterol Ester(18:3w3/0:0); Cholesterol Ester(18:3n3/0:0); cholesteryl 1-a-linolenoic acid; cholesteryl 1-(9Z,12Z,15Z-octadeat…
218	LIPID	C18:2 CE	C18:2 CE	CE(18:2(9Z,12Z))	C45H76O2	649.084	648.585	HMDB00610	227041	Cholesterol-esters	C15441		604-33-1		Hormones, Membrane component	Organic	Endogenous	Mammalian Metabolite	Cholesterols and derivatives	Steroids and Steroid Derivatives	Cholesterol esters	carboxylic acid ester; alkene	Blood	[10,13-dimethyl-17-(6-methylheptan-2-yl)-2,3,4,7,8,9,11,12,14,15,16,17-dode	CCCCCC=CCC=CCCCCCCCC(=O)OC1CCC2(C)C3CCC4(C)C(CCC4C3CC=C2C1)C(C)CCCC(C)C	CCCCCC=C/CC=C/CCCCCCCC(=O)O[C@H]1CC[C@]2(C)[C@H]3CC[C@]4(C)[C@H](CC[C@H]4[C@@H]3CC=C2C1)[C@H](C)CCCC(C)C		HMDB05192	cholesterol 1-linoleoic acid; Cholesterol Ester(18:2); cholesteryl 1-linoleoic acid; Cholesterol Ester(18:2/0:0); cholesterol 1-(9Z,12Z-octadecadienoate); CE(18:2n6/0:0); cholesteryl 1-(9Z,12Z-octadecadienoate); Cholesterol Ester(18:2n6/0:0); 18:2(9Z,12Z) Cholesterol ester; Cholesterol Ester(18:2w6/0:0); cholest-5-en-3beta-yl (9Z,12Z-octadecadienoate); cholesteryl 1-linoleoate; 1-linoleoyl-choles…
219	LIPID	C18:1 CE	C18:1 CE	CE(18:1(9Z))	C45H78O2	651.1	650.6	HMDB00918	5283632	Cholesterol-esters	C14641		303-43-5		Hormones, Membrane component	Organic	Endogenous	Mammalian Metabolite	Cholesterols and derivatives	Steroids and Steroid Derivatives	Cholesterol esters	carboxylic acid ester; alkene	Blood	[(3S,8S,9S,10R,13R,14S,17R)-10,13-dimethyl-17-[(2R)-6-methylheptan-2-yl]-2,3,4,7,8,9,11,12,14,15,16,17-dodecahydro-1H-cyclopenta[a]phenanthren-3-yl] (Z)-octadec-9-enoate	CCCCCCCCC=CCCCCCCCC(=O)OC1CCC2(C)C3CCC4(C)C(CCC4C3CC=C2C1)C(C)CCCC(C)C	CCCCCCCCC=C/CCCCCCCC(=O)O[C@H]1CC[C@]2(C)[C@H]3CC[C@]4(C)[C@H](CC[C@H]4[C@@H]3CC=C2C1)[C@H](C)CCCC(C)C		HMDB05191	3beta-Hydroxy-5-cholestene 3-oleate; 5-Cholesten-3b-ol 3-oleate; Cholest-5-en-3-beta-yl oleate; Cholesterol 3beta-oleate; Cholesteroyl-oleate; Cholesteryl [9,10-3H]oleate; Cholesteryl cis-9-octadecenoate; Cholesteryl oleate-9,10-3H; Cholesteryl oleate-9,10-t2; Cholesteryl oleic ester; Cholesteryl-beta-D-glucoside; Oleic acid cholesteryl ester; Oleoylcholesterol; cholest-5-en-3b-yl; Cholesteryl-be…
220	LIPID	C18:0 CE	C18:0 CE	CE(18:0)	C45H80O2	653.115	652.616	HMDB10368	118246	Cholesterol-esters	C02530				Membrane component; Energy source; Cell signaling	Organic	Endogenous	Mammalian Metabolite	Cholesterols and derivatives	Steroids and Steroid Derivatives	Cholesterol esters	carboxylic acid ester; alkene	Blood	1-octadecanoyl-cholesterol	CCCCCCCCCCCCCCCCCC(=O)OC1CCC2(C)C3CCC4(C)C(CCC4C3CC=C2C1)C(C)CCCC(C)C	CCCCCCCCCCCCCCCCCC(=O)O[C@H]1CC[C@]2(C)C3CC[C@]4(C)C(CCC4C3CC=C2C1)[C@H](C)CCCC(C)C			cholesterol 1-octadecanoate; cholesteryl 1-octadecanoate; CE(18:0); cholesteryl 1-stearoate; 18:0 cholesterol ester; cholesterol 1-octadecanoic acid; cholesteryl 1-stearoic acid; cholesterol 1-stearoic acid; Cholesterol Ester(18:0/0:0); 1-stearoyl-cholesterol; CE(18:0/0:0); cholesteryl 1-octadecanoic acid; cholesterol 1-stearoate; Cholesterol Ester(18:0)
221	LIPID	C20:5 CE	C20:5 CE	CE(20:5(5Z,8Z,11Z,14Z,17Z)	C47H74O2	671.089	670.569	HMDB06731	10372299	Cholesterol-esters	C02530		74892-97-0		Hormones, Membrane component	Organic	Endogenous	Mammalian Metabolite	Cholesterols and derivatives	Steroids and Steroid Derivatives	Cholesterol esters	carboxylic acid ester; alkene	Blood	[(3S,8S,9S,10R,13R,14S,17R)-10,13-dimethyl-17-[(2R)-6-methylheptan-2-yl]-2,3,4,7,8,9,11,12,14,15,16,17-dodecahydro-1H-cyclopenta[a]phenanthren-3-yl] (5Z,8Z,11Z,14Z,17Z)-icosa-5,8,11,14,17-pentaenoate	CCC=CCC=CCC=CCC=CCC=CCCCC(=O)OC1CCC2(C)C3CCC4(C)C(CCC4C3CC=C2C1)C(C)CCCC(C)C	CCC=C/CC=C/CC=C/CC=C/CC=C/CCCC(=O)O[C@H]1CC[C@]2(C)C3CC[C@]4(C)C(CCC4C3CC=C2C1)[C@H](C)CCCC(C)C			20:5 Cholesterol ester; cholest-5-en-3beta-yl (5Z,8Z,11Z,14Z,17Z-eicosapentaenoate); (3b)-Cholest-5-en-3-ol (all-Z)-5,8,11,14,17-eicosapentaenoate; Cholesteryl 5,8,11,14,17-eicosapentaenoate; (3b)-Cholest-5-en-3-ol (5Z,8Z,11Z,14Z,17Z)-5,8,11,14,17-eicosapentaenoate; Cholesteryl eicosapentaenoic acid; cholest-5-en-3beta-yl (5Z,8Z,11Z,14Z,17Z-eicosapentaenoic acid; (3b)-Cholest-5-en-3-ol (all-Z)-5,…
222	LIPID	C20:4 CE	C20:4 CE	CE(20:4(5Z,8Z,11Z,14Z)	C47H76O2	673.105	672.585	HMDB06726	6479222	Cholesterol-esters	C02530		604-34-2		Hormones, Membrane component	Organic	Endogenous	Mammalian Metabolite	Cholesterols and derivatives	Steroids and Steroid Derivatives	Cholesterol esters	carboxylic acid ester; alkene	Blood	[(3S,8S,9S,10R,13R,14S,17R)-10,13-dimethyl-17-[(2R)-6-methylheptan-2-yl]-2,3,4,7,8,9,11,12,14,15,16,17-dodecahydro-1H-cyclopenta[a]phenanthren-3-yl] (5Z,8Z,11Z,14Z)-icosa-5,8,11,14-tetraenoate	CCCCCC=CCC=CCC=CCC=CCCCC(=O)OC1CCC2(C)C3CCC4(C)C(CCC4C3CC=C2C1)C(C)CCCC(C)C	CCCCCC=C/CC=C/CC=C/CC=C/CCCC(=O)O[C@H]1CC[C@]2(C)[C@H]3CC[C@]4(C)[C@H](CC[C@H]4[C@@H]3CC=C2C1)[C@H](C)CCCC(C)C			Cholesterol arachidonate; Cholesteryl arachidonate; 20:4 Cholesterol ester; cholest-5-en-3beta-yl; (5Z,8Z,11Z,14Z-eicosatetraenoate); Cholest-5-en-3-ol (3beta)- 5,8,11,14-eicosatetraenoate; Cholesteryl arachidonic acid; (5Z,8Z,11Z,14Z-eicosatetraenoic acid; Cholest-5-en-3-ol (3beta)- 5,8,11,14-eicosatetraenoic acid; (5Z,8Z,11Z,14Z-eicosatetraenoate
223	LIPID	C20:3 CE	C20:3 CE	CE(20:3(8Z,11Z,14Z))	C47H78O2	675.121	674.6	HMDB06736	14274976	Cholesterol-esters	C02530		7274-08-0		Hormones, Membrane component	Organic	Endogenous	Mammalian Metabolite	Cholesterols and derivatives	Steroids and Steroid Derivatives	Cholesterol esters	carboxylic acid ester; alkene	Blood	[(3S,8S,9S,10R,13R,14S,17R)-10,13-dimethyl-17-[(2R)-6-methylheptan-2-yl]-2,3,4,7,8,9,11,12,14,15,16,17-dodecahydro-1H-cyclopenta[a]phenanthren-3-yl] (8Z,11Z,14Z)-icosa-8,11,14-trienoate	CCCCCC=CCC=CCC=CCCCCCCC(=O)OC1CCC2(C)C3CCC4(C)C(CCC4C3CC=C2C1)C(C)CCCC(C)C	CCCCCC=C/CC=C/CC=C/CCCCCCC(=O)O[C@H]1CC[C@]2(C)C3CC[C@]4(C)C(CCC4C3CC=C2C1)[C@H](C)CCCC(C)C			cholest-5-en-3beta-yl (8Z,11Z,14Z-eicosatrienoate); 20:3 Cholesterol ester; Cholesteryl eicosatrienoic acid; cholest-5-en-3beta-yl (8Z,11Z,14Z-eicosatrienoic acid; Cholesteryl eicosatrienoate; cholest-5-en-3beta-yl (8Z,11Z,14Z-eicosatrienoate
224	LIPID	C22:6 CE	C22:6 CE	CE(22:6(4Z,7Z,10Z,13Z,16Z,19Z))	C49H76O2	697.127	696.585	HMDB06733	14274978	Cholesterol-esters	C02530		70110-50-8		Hormones, Membrane component	Organic	Endogenous	Mammalian Metabolite	Cholesterols and derivatives	Steroids and Steroid Derivatives	Cholesterol esters	carboxylic acid ester; alkene	Blood	[(3S,8S,9S,10R,13R,14S,17R)-10,13-dimethyl-17-[(2R)-6-methylheptan-2-yl]-2,3,4,7,8,9,11,12,14,15,16,17-dodecahydro-1H-cyclopenta[a]phenanthren-3-yl] (4Z,7Z,10Z,13Z,16Z,19Z)-docosa-4,7,10,13,16,19-hexaenoate	CCC=CCC=CCC=CCC=CCC=CCC=CCCC(=O)OC1CCC2(C)C3CCC4(C)C(CCC4C3CC=C2C1)C(C)CCCC(C)C	CCC=C/CC=C/CC=C/CC=C/CC=C/CC=C/CCC(=O)O[C@H]1CC[C@]2(C)C3CC[C@]4(C)C(CCC4C3CC=C2C1)[C@H](C)CCCC(C)C			22:6 Cholesterol ester; cholest-5-en-3beta-yl (4Z,7Z,10Z,13Z,16Z,19Z-docosahexaenoate); Cholesteryl docosahexaenoic acid; cholest-5-en-3beta-yl (4Z,7Z,10Z,13Z,16Z,19Z-docosahexaenoic acid; Cholesteryl docosahexaenoate; cholest-5-en-3beta-yl (4Z,7Z,10Z,13Z,16Z,19Z-docosahexaenoate
225	LIPID	C42:0 TAG	C42:0 TAG							Triacylglycerols	C00410																		0
226	LIPID	C44:1 TAG	C44:1 TAG							Triacylglycerols	C00411																		0
227	LIPID	C44:0 TAG	C44:0 TAG							Triacylglycerols	C00412																		0
228	LIPID	C46:2 TAG	C46:2 TAG	TG(16:1(9Z)/14:0/16:1(9Z))[iso3]	C49H90O6	775.235	774.674	HMDB10419		Triacylglycerols	C00413				Membrane component; Energy source; Cell signaling	Organic	Endogenous	Mammalian Metabolite	Lipids	Glycerolipids	Triacylglycerols	carboxylic acid ester; alkene	Blood	1-(9Z-hexadecenoyl)-2-tetradecanoyl-3-(9Z-hexadecenoyl)-glycerol	CCCCCCCCCCCCCC(=O)OC(COC(=O)CCCCCCCC=CCCCCCC)COC(=O)CCCCCCCC=CCCCCCC	CCCCCCCCCCCCCC(=O)OC(COC(=O)CCCCCCCC=C/CCCCCC)COC(=O)CCCCCCCC=C/CCCCCC			TG(16:1/14:0/16:1); TAG(16:1/14:0/16:1); Tracylglycerol(16:1/14:0/16:1); TG(46:2); TAG(46:2); Tracylglycerol(46:2); TG(16:1n7/14:0/16:1n7); TAG(16:1n7/14:0/16:1n7); Tracylglycerol(16:1n7/14:0/16:1n7); TG(16:1w7/14:0/16:1w7); TAG(16:1w7/14:0/16:1w7); Tracylglycerol(16:1w7/14:0/16:1w7); 1-palmitoleoyl-2-myristoyl-3-palmitoleoyl-glycerol; Triglyceride; Triacylglycerol
229	LIPID	C46:1 TAG	C46:1 TAG	TG(16:0/14:0/16:1(9Z))[iso6]	C49H92O6	777.251	776.689	HMDB10412		Triacylglycerols	C00414				Membrane component; Energy source; Cell signaling	Organic	Endogenous	Mammalian Metabolite	Lipids	Glycerolipids	Triacylglycerols	carboxylic acid ester; alkene	Blood	1-hexadecanoyl-2-tetradecanoyl-3-(9Z-hexadecenoyl)-glycerol	CCCCCCCCCCCCCCCC(=O)OCC(COC(=O)CCCCCCCC=CCCCCCC)OC(=O)CCCCCCCCCCCCC	CCCCCCCCCCCCCCCC(=O)OC[C@H](COC(=O)CCCCCCCC=C/CCCCCC)OC(=O)CCCCCCCCCCCCC			TG(16:0/14:0/16:1); TAG(16:0/14:0/16:1); Tracylglycerol(16:0/14:0/16:1); TG(46:1); TAG(46:1); Tracylglycerol(46:1); TG(16:0/14:0/16:1n7); TAG(16:0/14:0/16:1n7); Tracylglycerol(16:0/14:0/16:1n7); TG(16:0/14:0/16:1w7); TAG(16:0/14:0/16:1w7); Tracylglycerol(16:0/14:0/16:1w7); 1-palmitoyl-2-myristoyl-3-palmitoleoyl-glycerol; Triglyceride; Triacylglycerol
230	LIPID	C46:0 TAG	C46:0 TAG	TG(16:0/14:0/16:0)[iso3]	C49H94O6	779.267	778.705	HMDB10411		Triacylglycerols	C00415				Membrane component; Energy source; Cell signaling	Organic	Endogenous	Mammalian Metabolite	Lipids	Glycerolipids	Triacylglycerols	carboxylic acid ester	Blood	1-hexadecanoyl-2-tetradecanoyl-3-hexadecanoyl-glycerol	CCCCCCCCCCCCCCCC(=O)OCC(COC(=O)CCCCCCCCCCCCCCC)OC(=O)CCCCCCCCCCCCC	CCCCCCCCCCCCCCCC(=O)OCC(COC(=O)CCCCCCCCCCCCCCC)OC(=O)CCCCCCCCCCCCC			TG(16:0/14:0/16:0); TAG(16:0/14:0/16:0); Tracylglycerol(16:0/14:0/16:0); TG(46:0); TAG(46:0); Tracylglycerol(46:0); 1-palmitoyl-2-myristoyl-3-palmitoyl-glycerol; Triglyceride; Triacylglycerol
231	LIPID	C48:4 TAG	C48:4 TAG							Triacylglycerols	C00416																		0
232	LIPID	C48:3 TAG	C48:3 TAG	TG(16:1(9Z)/16:1(9Z)/16:1(9Z))[iso]	C51H92O6	801.273	800.689	HMDB05432	9543989	Triacylglycerols	C00417		30773-83-2		Membrane component	Organic	Endogenous	Lipid	Lipids	Glycerolipids	Triacylglycerols	carboxylic acid ester; alkene	Blood	1,2,3-tri-(9Z-hexadecenoyl)-sn-glycerol	CCCCCCC=CCCCCCCCC(=O)OCC(COC(=O)CCCCCCCC=CCCCCCC)OC(=O)CCCCCCCC=CCCCCCC	CCCCCCC=C/CCCCCCCC(=O)OCC(COC(=O)CCCCCCCC=C/CCCCCC)OC(=O)CCCCCCCC=C/CCCCCC			1,2,3-tri-(9Z-hexadecenoyl)-sn-glycerol; TG(16:1(9Z)/16:1(9Z)/16:1(9Z)); 1,2,3-propanetriyl ester Hexadecenoic acid; 1,2,3-propanetriyl ester Hexadecenoate
233	LIPID	C48:2 TAG	C48:2 TAG	TG(16:0/16:1(9Z)/16:1(9Z))[iso3]	C51H94O6	803.289	802.705	HMDB05376	9543987	Triacylglycerols	C00418				Membrane component	Organic	Endogenous	Lipid	Lipids	Glycerolipids	Triacylglycerols	carboxylic acid ester; alkene	Blood	1-hexadecanoyl-2-(9Z-hexadecenoyl)-3-(9Z-hexadecenoyl)-glycerol	CCCCCCCCCCCCCCCC(=O)OCC(COC(=O)CCCCCCCC=CCCCCCC)OC(=O)CCCCCCCC=CCCCCCC	CCCCCCCCCCCCCCCC(=O)OC[C@H](COC(=O)CCCCCCCC=C/CCCCCC)OC(=O)CCCCCCCC=C/CCCCCC			TG(16:0/16:1/16:1); TAG(16:0/16:1/16:1); Tracylglycerol(16:0/16:1/16:1); TG(48:2); TAG(48:2); Tracylglycerol(48:2); TG(16:0/16:1n7/16:1n7); TAG(16:0/16:1n7/16:1n7); Tracylglycerol(16:0/16:1n7/16:1n7); TG(16:0/16:1w7/16:1w7); TAG(16:0/16:1w7/16:1w7); Tracylglycerol(16:0/16:1w7/16:1w7); 1-palmitoyl-2-palmitoleoyl-3-palmitoleoyl-glycerol; Triglyceride; Triacylglycerol
234	LIPID	C48:1 TAG	C48:1 TAG	TG(16:0/16:0/16:1(9Z))[iso3]	C51H96O6	805.304	804.721	HMDB05359	9543986	Triacylglycerols	C00419				Membrane component	Organic	Endogenous	Lipid	Lipids	Glycerolipids	Triacylglycerols	carboxylic acid ester; alkene	Blood	1-hexadecanoyl-2-hexadecanoyl-3-(9Z-hexadecenoyl)-glycerol	CCCCCCCCCCCCCCCC(=O)OCC(COC(=O)CCCCCCCC=CCCCCCC)OC(=O)CCCCCCCCCCCCCCC	CCCCCCCCCCCCCCCC(=O)OC[C@H](COC(=O)CCCCCCCC=C/CCCCCC)OC(=O)CCCCCCCCCCCCCCC			TG(16:0/16:0/16:1); TAG(16:0/16:0/16:1); Tracylglycerol(16:0/16:0/16:1); TG(48:1); TAG(48:1); Tracylglycerol(48:1); TG(16:0/16:0/16:1n7); TAG(16:0/16:0/16:1n7); Tracylglycerol(16:0/16:0/16:1n7); TG(16:0/16:0/16:1w7); TAG(16:0/16:0/16:1w7); Tracylglycerol(16:0/16:0/16:1w7); 1-palmitoyl-2-palmitoyl-3-palmitoleoyl-glycerol; Triglyceride; Triacylglycerol
235	LIPID	C48:0 TAG	C48:0 TAG	TG(16:0/16:0/16:0)[iso]	C51H98O6	807.32	806.736	HMDB05356	11147	Triacylglycerols	C00420		555-44-2		Membrane component	Organic	Endogenous	Lipid	Lipids	Glycerolipids	Triacylglycerols	carboxylic acid ester	Blood	1,2,3-trihexadecanoyl-sn-glycerol	CCCCCCCCCCCCCCCC(=O)OCC(COC(=O)CCCCCCCCCCCCCCC)OC(=O)CCCCCCCCCCCCCCC	CCCCCCCCCCCCCCCC(=O)OCC(COC(=O)CCCCCCCCCCCCCCC)OC(=O)CCCCCCCCCCCCCCC			Tripalmitoylglycerol; Tripalmitate; Triglyceryl palmitate; Triglyceride PPP; Spezialfett 116; Palmitic triglyceride; Glyceryl tripalmitate; Glyceryl trihexadecanoate; Glycerol tripalmitate; Glycerin tripalmitate; Dynosan 114; Dynasan 116; Barolub LCD; 1,2,3-trihexadecanoyl-sn-glycerol; Tripalmitin; Glyceryl trihexadecanoic acid
236	LIPID	C50:5 TAG	C50:5 TAG	TG(18:2(9Z,12Z)/14:0/18:3(9Z,12Z,15Z))[iso6]	C53H92O6	825.294	824.689	HMDB10471		Triacylglycerols	C00421				Membrane component; Energy source; Cell signaling	Organic	Endogenous	Mammalian Metabolite	Lipids	Glycerolipids	Triacylglycerols	carboxylic acid ester; alkene	Blood	1-(9Z,12Z-octadecadienoyl)-2-tetradecanoyl-3-(9Z,12Z,15Z-octadeatrienoyl)-glycerol	CCCCCCCCCCCCCC(=O)OC(COC(=O)CCCCCCCC=CCC=CCCCCC)COC(=O)CCCCCCCC=CCC=CCC=CCC	CCCCCCCCCCCCCC(=O)O[C@H](COC(=O)CCCCCCCC=C/CC=C/CCCCC)COC(=O)CCCCCCCC=C/CC=C/CC=C/CC			TG(18:2/14:0/18:3); TAG(18:2/14:0/18:3); Tracylglycerol(18:2/14:0/18:3); TG(50:5); TAG(50:5); Tracylglycerol(50:5); TG(18:2n6/14:0/18:3n3); TAG(18:2n6/14:0/18:3n3); Tracylglycerol(18:2n6/14:0/18:3n3); TG(18:2w6/14:0/18:3w3); TAG(18:2w6/14:0/18:3w3); Tracylglycerol(18:2w6/14:0/18:3w3); 1-linoleoyl-2-myristoyl-3-a-linolenoyl-glycerol; Triglyceride; Triacylglycerol; 1-linoleoyl-2-myristoyl-3-alpha-l…
237	LIPID	C50:4 TAG	C50:4 TAG	TG(16:1(9Z)/16:1(9Z)/18:2(9Z,12Z))[iso3]	C53H94O6	827.31	826.705	HMDB05435	9544032	Triacylglycerols	C00422				Membrane component	Organic	Endogenous	Lipid	Lipids	Glycerolipids	Triacylglycerols	carboxylic acid ester; alkene	Blood	1-(9Z-hexadecenoyl)-2-(9Z-hexadecenoyl)-3-(9Z,12Z-octadecadienoyl)-glycerol	CCCCCCC=CCCCCCCCC(=O)OCC(COC(=O)CCCCCCCC=CCC=CCCCCC)OC(=O)CCCCCCCC=CCCCCCC	CCCCCCC=C/CCCCCCCC(=O)OC[C@H](COC(=O)CCCCCCCC=C/CC=C/CCCCC)OC(=O)CCCCCCCC=C/CCCCCC			TG(16:1/16:1/18:2); TAG(16:1/16:1/18:2); Tracylglycerol(16:1/16:1/18:2); TG(50:4); TAG(50:4); Tracylglycerol(50:4); TG(16:1n7/16:1n7/18:2n6); TAG(16:1n7/16:1n7/18:2n6); Tracylglycerol(16:1n7/16:1n7/18:2n6); TG(16:1w7/16:1w7/18:2w6); TAG(16:1w7/16:1w7/18:2w6); Tracylglycerol(16:1w7/16:1w7/18:2w6); 1-palmitoleoyl-2-palmitoleoyl-3-linoleoyl-glycerol; Triglyceride; Triacylglycerol
238	LIPID	C50:3 TAG	C50:3 TAG	TG(16:1(9Z)/16:1(9Z)/18:1(9Z))[iso3]	C53H96O6	829.326	828.721	HMDB05433	9544020	Triacylglycerols	C00422				Membrane component	Organic	Endogenous	Lipid	Lipids	Glycerolipids	Triacylglycerols	carboxylic acid ester; alkene	Blood	1-(9Z-hexadecenoyl)-2-(9Z-hexadecenoyl)-3-(9Z-octadecenoyl)-glycerol	CCCCCCCCC=CCCCCCCCC(=O)OCC(COC(=O)CCCCCCCC=CCCCCCC)OC(=O)CCCCCCCC=CCCCCCC	CCCCCCCCC=C/CCCCCCCC(=O)OC[C@@H](COC(=O)CCCCCCCC=C/CCCCCC)OC(=O)CCCCCCCC=C/CCCCCC			TG(16:1/16:1/18:1); TAG(16:1/16:1/18:1); Tracylglycerol(16:1/16:1/18:1); TG(50:3); TAG(50:3); Tracylglycerol(50:3); TG(16:1n7/16:1n7/18:1n9); TAG(16:1n7/16:1n7/18:1n9); Tracylglycerol(16:1n7/16:1n7/18:1n9); TG(16:1w7/16:1w7/18:1w9); TAG(16:1w7/16:1w7/18:1w9); Tracylglycerol(16:1w7/16:1w7/18:1w9); 1-palmitoleoyl-2-palmitoleoyl-3-oleoyl-glycerol; Triglyceride; Triacylglycerol
239	LIPID	C50:2 TAG	C50:2 TAG	TG(16:0/16:1(9Z)/18:1(9Z))[iso6]	C53H98O6	831.342	830.736	HMDB05377	9544011	Triacylglycerols	C00422				Membrane component	Organic	Endogenous	Lipid	Lipids	Glycerolipids	Triacylglycerols	carboxylic acid ester; alkene	Blood	1-hexadecanoyl-2-(9Z-hexadecenoyl)-3-(9Z-octadecenoyl)-glycerol	CCCCCCCCCCCCCCCC(=O)OCC(COC(=O)CCCCCCCC=CCCCCCCCC)OC(=O)CCCCCCCC=CCCCCCC	CCCCCCCCCCCCCCCC(=O)OC[C@H](COC(=O)CCCCCCCC=C/CCCCCCCC)OC(=O)CCCCCCCC=C/CCCCCC			TG(16:0/16:1/18:1); TAG(16:0/16:1/18:1); Tracylglycerol(16:0/16:1/18:1); TG(50:2); TAG(50:2); Tracylglycerol(50:2); TG(16:0/16:1n7/18:1n9); TAG(16:0/16:1n7/18:1n9); Tracylglycerol(16:0/16:1n7/18:1n9); TG(16:0/16:1w7/18:1w9); TAG(16:0/16:1w7/18:1w9); Tracylglycerol(16:0/16:1w7/18:1w9); 1-palmitoyl-2-palmitoleoyl-3-oleoyl-glycerol; Triglyceride; Triacylglycerol
240	LIPID	C50:1 TAG	C50:1 TAG	TG(16:0/16:0/18:1(9Z))[iso3]	C53H100O6	833.357	832.752	HMDB05360	5283475	Triacylglycerols	C00422				Membrane component	Organic	Endogenous	Lipid	Lipids	Glycerolipids	Triacylglycerols	carboxylic acid ester; alkene	Blood	1-hexadecanoyl-2-hexadecanoyl-3-(9Z-octadecenoyl)-glycerol	CCCCCCCCCCCCCCCC(=O)OCC(COC(=O)CCCCCCCC=CCCCCCCCC)OC(=O)CCCCCCCCCCCCCCC	CCCCCCCCCCCCCCCC(=O)OC[C@H](COC(=O)CCCCCCCC=C/CCCCCCCC)OC(=O)CCCCCCCCCCCCCCC			TG(16:0/16:0/18:1); TAG(16:0/16:0/18:1); Tracylglycerol(16:0/16:0/18:1); TG(50:1); TAG(50:1); Tracylglycerol(50:1); TG(16:0/16:0/18:1n9); TAG(16:0/16:0/18:1n9); Tracylglycerol(16:0/16:0/18:1n9); TG(16:0/16:0/18:1w9); TAG(16:0/16:0/18:1w9); Tracylglycerol(16:0/16:0/18:1w9); 1-palmitoyl-2-palmitoyl-3-oleoyl-glycerol; Triglyceride; Triacylglycerol
241	LIPID	C50:0 TAG	C50:0 TAG	TG(16:0/16:0/18:0)[iso3]	C53H102O6	835.373	834.768	HMDB05357	3246953	Triacylglycerols	C00422				Membrane component	Organic	Endogenous	Lipid	Lipids	Glycerolipids	Triacylglycerols	carboxylic acid ester	Blood	1-hexadecanoyl-2-hexadecanoyl-3-octadecanoyl-glycerol	CCCCCCCCCCCCCCCCCC(=O)OCC(COC(=O)CCCCCCCCCCCCCCC)OC(=O)CCCCCCCCCCCCCCC	CCCCCCCCCCCCCCCCCC(=O)OC[C@@H](COC(=O)CCCCCCCCCCCCCCC)OC(=O)CCCCCCCCCCCCCCC			TG(16:0/16:0/18:0); TAG(16:0/16:0/18:0); Tracylglycerol(16:0/16:0/18:0); TG(50:0); TAG(50:0); Tracylglycerol(50:0); 1-palmitoyl-2-palmitoyl-3-stearoyl-glycerol; Triglyceride; Triacylglycerol
242	LIPID	C52:6 TAG	C52:6 TAG	TG(16:1(9Z)/16:1(9Z)/20:4(5Z,8Z,11Z,14Z))[iso3]	C55H94O6	851.331	850.705	HMDB05436	9544179	Triacylglycerols	C00422				Membrane component	Organic	Endogenous	Lipid	Lipids	Glycerolipids	Triacylglycerols	carboxylic acid ester; alkene	Blood	1-(9Z-hexadecenoyl)-2-(9Z-hexadecenoyl)-3-(5Z,8Z,11Z,14Z-eicosatetraenoyl)-glycerol	CCCCCCC=CCCCCCCCC(=O)OCC(COC(=O)CCCC=CCC=CCC=CCC=CCCCCC)OC(=O)CCCCCCCC=CCCCCCC	CCCCCCC=C/CCCCCCCC(=O)OC[C@H](COC(=O)CCCC=C/CC=C/CC=C/CC=C/CCCCC)OC(=O)CCCCCCCC=C/CCCCCC			TG(16:1/16:1/20:4); TAG(16:1/16:1/20:4); Tracylglycerol(16:1/16:1/20:4); TG(52:6); TAG(52:6); Tracylglycerol(52:6); TG(16:1n7/16:1n7/20:4n6); TAG(16:1n7/16:1n7/20:4n6); Tracylglycerol(16:1n7/16:1n7/20:4n6); TG(16:1w7/16:1w7/20:4w6); TAG(16:1w7/16:1w7/20:4w6); Tracylglycerol(16:1w7/16:1w7/20:4w6); 1-palmitoleoyl-2-palmitoleoyl-3-arachidonoyl-glycerol; Triglyceride; Triacylglycerol
243	LIPID	C52:5 TAG	C52:5 TAG	TG(16:0/16:1(9Z)/20:4(5Z,8Z,11Z,14Z))[iso6]	C55H96O6	853.347	852.721	HMDB05380	9544150	Triacylglycerols	C00422				Membrane component	Organic	Endogenous	Lipid	Lipids	Glycerolipids	Triacylglycerols	carboxylic acid ester; alkene	Blood	1-hexadecanoyl-2-(9Z-hexadecenoyl)-3-(5Z,8Z,11Z,14Z-eicosatetraenoyl)-glycerol	CCCCCCCCCCCCCCCC(=O)OCC(COC(=O)CCCC=CCC=CCC=CCC=CCCCCC)OC(=O)CCCCCCCC=CCCCCCC	CCCCCCCCCCCCCCCC(=O)OC[C@H](COC(=O)CCCC=C/CC=C/CC=C/CC=C/CCCCC)OC(=O)CCCCCCCC=C/CCCCCC			TG(16:0/16:1/20:4); TAG(16:0/16:1/20:4); Tracylglycerol(16:0/16:1/20:4); TG(52:5); TAG(52:5); Tracylglycerol(52:5); TG(16:0/16:1n7/20:4n6); TAG(16:0/16:1n7/20:4n6); Tracylglycerol(16:0/16:1n7/20:4n6); TG(16:0/16:1w7/20:4w6); TAG(16:0/16:1w7/20:4w6); Tracylglycerol(16:0/16:1w7/20:4w6); 1-palmitoyl-2-palmitoleoyl-3-arachidonoyl-glycerol; Triglyceride; Triacylglycerol
244	LIPID	C52:4 TAG	C52:4 TAG	TG(16:0/16:0/20:4(5Z,8Z,11Z,14Z))[iso3]	C55H98O6	855.363	854.736	HMDB05363	9544125	Triacylglycerols	C00422				Membrane component	Organic	Endogenous	Lipid	Lipids	Glycerolipids	Triacylglycerols	carboxylic acid ester; alkene	Blood	1-hexadecanoyl-2-hexadecanoyl-3-(5Z,8Z,11Z,14Z-eicosatetraenoyl)-glycerol	CCCCCCCCCCCCCCCC(=O)OCC(COC(=O)CCCC=CCC=CCC=CCC=CCCCCC)OC(=O)CCCCCCCCCCCCCCC	CCCCCCCCCCCCCCCC(=O)OC[C@H](COC(=O)CCCC=C/CC=C/CC=C/CC=C/CCCCC)OC(=O)CCCCCCCCCCCCCCC			TG(16:0/16:0/20:4); TAG(16:0/16:0/20:4); Tracylglycerol(16:0/16:0/20:4); TG(52:4); TAG(52:4); Tracylglycerol(52:4); TG(16:0/16:0/20:4n6); TAG(16:0/16:0/20:4n6); Tracylglycerol(16:0/16:0/20:4n6); TG(16:0/16:0/20:4w6); TAG(16:0/16:0/20:4w6); Tracylglycerol(16:0/16:0/20:4w6); 1-palmitoyl-2-palmitoyl-3-arachidonoyl-glycerol; Triglyceride; Triacylglycerol
245	LIPID	C52:3 TAG	C52:3 TAG	TG(16:0/18:1(9Z)/18:2(9Z,12Z))[iso6]	C55H100O6	857.379	856.752	HMDB05384	9544086	Triacylglycerols	C00422				Membrane component	Organic	Endogenous	Lipid	Lipids	Glycerolipids	Triacylglycerols	carboxylic acid ester; alkene	Blood	1-hexadecanoyl-2-(9Z-octadecenoyl)-3-(9Z,12Z-octadecadienoyl)-glycerol	CCCCCCCCCCCCCCCC(=O)OCC(COC(=O)CCCCCCCC=CCC=CCCCCC)OC(=O)CCCCCCCC=CCCCCCCCC	CCCCCCCCCCCCCCCC(=O)OC[C@H](COC(=O)CCCCCCCC=C/CC=C/CCCCC)OC(=O)CCCCCCCC=C/CCCCCCCC			TG(16:0/18:1/18:2); TAG(16:0/18:1/18:2); Tracylglycerol(16:0/18:1/18:2); TG(52:3); TAG(52:3); Tracylglycerol(52:3); TG(16:0/18:1n9/18:2n6); TAG(16:0/18:1n9/18:2n6); Tracylglycerol(16:0/18:1n9/18:2n6); TG(16:0/18:1w9/18:2w6); TAG(16:0/18:1w9/18:2w6); Tracylglycerol(16:0/18:1w9/18:2w6); 1-palmitoyl-2-oleoyl-3-linoleoyl-glycerol; Triglyceride; Triacylglycerol
246	LIPID	C52:2 TAG	C52:2 TAG	TG(16:0/18:0/18:2(9Z,12Z))[iso6]	C55H102O6	859.395	858.768	HMDB05369	9544069	Triacylglycerols	C00422				Membrane component	Organic	Endogenous	Lipid	Lipids	Glycerolipids	Triacylglycerols	carboxylic acid ester; alkene	Blood	1-hexadecanoyl-2-octadecanoyl-3-(9Z,12Z-octadecadienoyl)-glycerol	CCCCCCCCCCCCCCCCCC(=O)OC(COC(=O)CCCCCCCCCCCCCCC)COC(=O)CCCCCCCC=CCC=CCCCCC	CCCCCCCCCCCCCCCCCC(=O)O[C@H](COC(=O)CCCCCCCCCCCCCCC)COC(=O)CCCCCCCC=C/CC=C/CCCCC			TG(16:0/18:0/18:2); TAG(16:0/18:0/18:2); Tracylglycerol(16:0/18:0/18:2); TG(52:2); TAG(52:2); Tracylglycerol(52:2); TG(16:0/18:0/18:2n6); TAG(16:0/18:0/18:2n6); Tracylglycerol(16:0/18:0/18:2n6); TG(16:0/18:0/18:2w6); TAG(16:0/18:0/18:2w6); Tracylglycerol(16:0/18:0/18:2w6); 1-palmitoyl-2-stearoyl-3-linoleoyl-glycerol; Triglyceride; Triacylglycerol
247	LIPID	C52:1 TAG	C52:1 TAG	TG(16:0/18:0/18:1(9Z))[iso6]	C55H104O6	861.411	860.783	HMDB05367	5365005	Triacylglycerols	C00422				Membrane component	Organic	Endogenous	Lipid	Lipids	Glycerolipids	Triacylglycerols	carboxylic acid ester; alkene	Blood	1-hexadecanoyl-2-octadecanoyl-3-(9Z-octadecenoyl)-glycerol	CCCCCCCCCCCCCCCCCC(=O)OC(COC(=O)CCCCCCCCCCCCCCC)COC(=O)CCCCCCCC=CCCCCCCCC	CCCCCCCCCCCCCCCCCC(=O)OC(COC(=O)CCCCCCCCCCCCCCC)COC(=O)CCCCCCCC=C/CCCCCCCC			TG(16:0/18:0/18:1); TAG(16:0/18:0/18:1); Tracylglycerol(16:0/18:0/18:1); TG(52:1); TAG(52:1); Tracylglycerol(52:1); TG(16:0/18:0/18:1n9); TAG(16:0/18:0/18:1n9); Tracylglycerol(16:0/18:0/18:1n9); TG(16:0/18:0/18:1w9); TAG(16:0/18:0/18:1w9); Tracylglycerol(16:0/18:0/18:1w9); 1-palmitoyl-2-stearoyl-3-oleoyl-glycerol; Triglyceride; Triacylglycerol
248	LIPID	C54:10 TAG	C54:10 TAG							Triacylglycerols	C00423																		0
249	LIPID	C54:9 TAG	C54:9 TAG	TG(18:3(9Z,12Z,15Z)/14:0/22:6(4Z,7Z,10Z,13Z,16Z,19Z))[iso6]	C57H92O6	873.337	872.689	HMDB10498		Triacylglycerols	C00424				Membrane component; Energy source; Cell signaling	Organic	Endogenous	Mammalian Metabolite	Lipids	Glycerolipids	Triacylglycerols	carboxylic acid ester; alkene	Blood	1-(9Z,12Z,15Z-octadeatrienoyl)-2-tetradecanoyl-3-(4Z,7Z,10Z,13Z,16Z,19Z-docosahexaenoyl)-glycerol	CCCCCCCCCCCCCC(=O)OC(COC(=O)CCCCCCCC=CCC=CCC=CCC)COC(=O)CCC=CCC=CCC=CCC=CCC=CCC=CCC	CCCCCCCCCCCCCC(=O)O[C@H](COC(=O)CCCCCCCC=C/CC=C/CC=C/CC)COC(=O)CCC=C/CC=C/CC=C/CC=C/CC=C/CC=C/CC			TG(18:3/14:0/22:6); TAG(18:3/14:0/22:6); Tracylglycerol(18:3/14:0/22:6); TG(54:9); TAG(54:9); Tracylglycerol(54:9); TG(18:3n3/14:0/22:6n3); TAG(18:3n3/14:0/22:6n3); Tracylglycerol(18:3n3/14:0/22:6n3); TG(18:3w3/14:0/22:6w3); TAG(18:3w3/14:0/22:6w3); Tracylglycerol(18:3w3/14:0/22:6w3); 1-a-linolenoyl-2-myristoyl-3-docosahexaenoyl-glycerol; Triglyceride; Triacylglycerol; 1-alpha-linolenoyl-2-myrist…
250	LIPID	C54:8 TAG	C54:8 TAG	TG(20:4(5Z,8Z,11Z,14Z)/14:0/20:4(5Z,8Z,11Z,14Z))[iso3]	C57H94O6	875.353	874.705	HMDB10518		Triacylglycerols	C00425				Membrane component; Energy source; Cell signaling	Organic	Endogenous	Mammalian Metabolite	Lipids	Glycerolipids	Triacylglycerols	carboxylic acid ester; alkene	Blood	1-(5Z,8Z,11Z,14Z-eicosatetraenoyl)-2-tetradecanoyl-3-(5Z,8Z,11Z,14Z-eicosatetraenoyl)-glycerol	CCCCCCCCCCCCCC(=O)OC(COC(=O)CCCC=CCC=CCC=CCC=CCCCCC)COC(=O)CCCC=CCC=CCC=CCC=CCCCCC	CCCCCCCCCCCCCC(=O)OC(COC(=O)CCCC=C/CC=C/CC=C/CC=C/CCCCC)COC(=O)CCCC=C/CC=C/CC=C/CC=C/CCCCC			TG(20:4/14:0/20:4); TAG(20:4/14:0/20:4); Tracylglycerol(20:4/14:0/20:4); TG(54:8); TAG(54:8); Tracylglycerol(54:8); TG(20:4n6/14:0/20:4n6); TAG(20:4n6/14:0/20:4n6); Tracylglycerol(20:4n6/14:0/20:4n6); TG(20:4w6/14:0/20:4w6); TAG(20:4w6/14:0/20:4w6); Tracylglycerol(20:4w6/14:0/20:4w6); 1-arachidonoyl-2-myristoyl-3-arachidonoyl-glycerol; Triglyceride; Triacylglycerol
251	LIPID	C54:7 TAG	C54:7 TAG	TG(16:1(9Z)/18:2(9Z,12Z)/20:4(5Z,8Z,11Z,14Z))[iso6]	C57H96O6	877.369	876.721	HMDB05447	9544410	Triacylglycerols	C00426				Membrane component	Organic	Endogenous	Lipid	Lipids	Glycerolipids	Triacylglycerols	carboxylic acid ester; alkene	Blood	1-(9Z-hexadecenoyl)-2-(9Z,12Z-octadecadienoyl)-3-(5Z,8Z,11Z,14Z-eicosatetraenoyl)-glycerol	CCCCCCC=CCCCCCCCC(=O)OCC(COC(=O)CCCC=CCC=CCC=CCC=CCCCCC)OC(=O)CCCCCCCC=CCC=CCCCCC	CCCCCCC=C/CCCCCCCC(=O)OC[C@H](COC(=O)CCCC=C/CC=C/CC=C/CC=C/CCCCC)OC(=O)CCCCCCCC=C/CC=C/CCCCC			TG(16:1/18:2/20:4); TAG(16:1/18:2/20:4); Tracylglycerol(16:1/18:2/20:4); TG(54:7); TAG(54:7); Tracylglycerol(54:7); TG(16:1n7/18:2n6/20:4n6); TAG(16:1n7/18:2n6/20:4n6); Tracylglycerol(16:1n7/18:2n6/20:4n6); TG(16:1w7/18:2w6/20:4w6); TAG(16:1w7/18:2w6/20:4w6); Tracylglycerol(16:1w7/18:2w6/20:4w6); 1-palmitoleoyl-2-linoleoyl-3-arachidonoyl-glycerol; Triglyceride; Triacylglycerol
252	LIPID	C54:6 TAG	C54:6 TAG	TG(16:0/18:2(9Z,12Z)/20:4(5Z,8Z,11Z,14Z))[iso6]	C57H98O6	879.384	878.736	HMDB05391	9544362	Triacylglycerols	C00427				Membrane component	Organic	Endogenous	Lipid	Lipids	Glycerolipids	Triacylglycerols	carboxylic acid ester; alkene	Blood	1-hexadecanoyl-2-(9Z,12Z-octadecadienoyl)-3-(5Z,8Z,11Z,14Z-eicosatetraenoyl)-glycerol	CCCCCCCCCCCCCCCC(=O)OCC(COC(=O)CCCC=CCC=CCC=CCC=CCCCCC)OC(=O)CCCCCCCC=CCC=CCCCCC	CCCCCCCCCCCCCCCC(=O)OC[C@H](COC(=O)CCCC=C/CC=C/CC=C/CC=C/CCCCC)OC(=O)CCCCCCCC=C/CC=C/CCCCC			TG(16:0/18:2/20:4); TAG(16:0/18:2/20:4); Tracylglycerol(16:0/18:2/20:4); TG(54:6); TAG(54:6); Tracylglycerol(54:6); TG(16:0/18:2n6/20:4n6); TAG(16:0/18:2n6/20:4n6); Tracylglycerol(16:0/18:2n6/20:4n6); TG(16:0/18:2w6/20:4w6); TAG(16:0/18:2w6/20:4w6); Tracylglycerol(16:0/18:2w6/20:4w6); 1-palmitoyl-2-linoleoyl-3-arachidonoyl-glycerol; Triglyceride; Triacylglycerol
253	LIPID	C54:5 TAG	C54:5 TAG	TG(16:0/18:1(9Z)/20:4(5Z,8Z,11Z,14Z))[iso6]	C57H100O6	881.4	880.752	HMDB05385	9544319	Triacylglycerols	C00428				Membrane component	Organic	Endogenous	Lipid	Lipids	Glycerolipids	Triacylglycerols	carboxylic acid ester; alkene	Blood	1-hexadecanoyl-2-(9Z-octadecenoyl)-3-(5Z,8Z,11Z,14Z-eicosatetraenoyl)-glycerol	CCCCCCCCCCCCCCCC(=O)OCC(COC(=O)CCCC=CCC=CCC=CCC=CCCCCC)OC(=O)CCCCCCCC=CCCCCCCCC	CCCCCCCCCCCCCCCC(=O)OC[C@H](COC(=O)CCCC=C/CC=C/CC=C/CC=C/CCCCC)OC(=O)CCCCCCCC=C/CCCCCCCC			TG(16:0/18:1/20:4); TAG(16:0/18:1/20:4); Tracylglycerol(16:0/18:1/20:4); TG(54:5); TAG(54:5); Tracylglycerol(54:5); TG(16:0/18:1n9/20:4n6); TAG(16:0/18:1n9/20:4n6); Tracylglycerol(16:0/18:1n9/20:4n6); TG(16:0/18:1w9/20:4w6); TAG(16:0/18:1w9/20:4w6); Tracylglycerol(16:0/18:1w9/20:4w6); 1-palmitoyl-2-oleoyl-3-arachidonoyl-glycerol; Triglyceride; Triacylglycerol
254	LIPID	C54:4 TAG	C54:4 TAG	TG(16:0/18:0/20:4(5Z,8Z,11Z,14Z))[iso6]	C57H102O6	883.416	882.768	HMDB05370	9544279	Triacylglycerols	C00429				Membrane component	Organic	Endogenous	Lipid	Lipids	Glycerolipids	Triacylglycerols	carboxylic acid ester; alkene	Blood	1-hexadecanoyl-2-octadecanoyl-3-(5Z,8Z,11Z,14Z-eicosatetraenoyl)-glycerol	CCCCCCCCCCCCCCCCCC(=O)OC(COC(=O)CCCCCCCCCCCCCCC)COC(=O)CCCC=CCC=CCC=CCC=CCCCCC	CCCCCCCCCCCCCCCCCC(=O)O[C@H](COC(=O)CCCCCCCCCCCCCCC)COC(=O)CCCC=C/CC=C/CC=C/CC=C/CCCCC			TG(16:0/18:0/20:4); TAG(16:0/18:0/20:4); Tracylglycerol(16:0/18:0/20:4); TG(54:4); TAG(54:4); Tracylglycerol(54:4); TG(16:0/18:0/20:4n6); TAG(16:0/18:0/20:4n6); Tracylglycerol(16:0/18:0/20:4n6); TG(16:0/18:0/20:4w6); TAG(16:0/18:0/20:4w6); Tracylglycerol(16:0/18:0/20:4w6); 1-palmitoyl-2-stearoyl-3-arachidonoyl-glycerol; Triglyceride; Triacylglycerol
255	LIPID	C54:3 TAG	C54:3 TAG	TG(18:0/18:1(9Z)/18:2(9Z,12Z))[iso6]	C57H104O6	885.432	884.783	HMDB05405	9544216	Triacylglycerols	C00430				Membrane component	Organic	Endogenous	Lipid	Lipids	Glycerolipids	Triacylglycerols	carboxylic acid ester; alkene	Blood	1-octadecanoyl-2-(9Z-octadecenoyl)-3-(9Z,12Z-octadecadienoyl)-glycerol	CCCCCCCCCCCCCCCCCC(=O)OCC(COC(=O)CCCCCCCC=CCC=CCCCCC)OC(=O)CCCCCCCC=CCCCCCCCC	CCCCCCCCCCCCCCCCCC(=O)OC[C@H](COC(=O)CCCCCCCC=C/CC=C/CCCCC)OC(=O)CCCCCCCC=C/CCCCCCCC			TG(18:0/18:1/18:2); TAG(18:0/18:1/18:2); Tracylglycerol(18:0/18:1/18:2); TG(54:3); TAG(54:3); Tracylglycerol(54:3); TG(18:0/18:1n9/18:2n6); TAG(18:0/18:1n9/18:2n6); Tracylglycerol(18:0/18:1n9/18:2n6); TG(18:0/18:1w9/18:2w6); TAG(18:0/18:1w9/18:2w6); Tracylglycerol(18:0/18:1w9/18:2w6); 1-stearoyl-2-oleoyl-3-linoleoyl-glycerol; Triglyceride; Triacylglycerol
256	LIPID	C54:2 TAG	C54:2 TAG	TG(18:0/18:1(9Z)/18:1(9Z))[iso3]	C57H106O6	887.448	886.799	HMDB05403	9544182	Triacylglycerols	C00431				Membrane component	Organic	Endogenous	Lipid	Lipids	Glycerolipids	Triacylglycerols	carboxylic acid ester; alkene	Blood	1-octadecanoyl-2-(9Z-octadecenoyl)-3-(9Z-octadecenoyl)-glycerol	CCCCCCCCCCCCCCCCCC(=O)OCC(COC(=O)CCCCCCCC=CCCCCCCCC)OC(=O)CCCCCCCC=CCCCCCCCC	CCCCCCCCCCCCCCCCCC(=O)OC[C@H](COC(=O)CCCCCCCC=C/CCCCCCCC)OC(=O)CCCCCCCC=C/CCCCCCCC			TG(18:0/18:1/18:1); TAG(18:0/18:1/18:1); Tracylglycerol(18:0/18:1/18:1); TG(54:2); TAG(54:2); Tracylglycerol(54:2); TG(18:0/18:1n9/18:1n9); TAG(18:0/18:1n9/18:1n9); Tracylglycerol(18:0/18:1n9/18:1n9); TG(18:0/18:1w9/18:1w9); TAG(18:0/18:1w9/18:1w9); Tracylglycerol(18:0/18:1w9/18:1w9); 1-stearoyl-2-oleoyl-3-oleoyl-glycerol; Triglyceride; Triacylglycerol
257	LIPID	C54:1 TAG	C54:1 TAG	TG(18:0/18:0/18:1(9Z))[iso3]	C57H108O6	889.464	888.815	HMDB05395	9544153	Triacylglycerols	C00432				Membrane component	Organic	Endogenous	Lipid	Lipids	Glycerolipids	Triacylglycerols	carboxylic acid ester; alkene	Blood	1-octadecanoyl-2-octadecanoyl-3-(9Z-octadecenoyl)-glycerol	CCCCCCCCCCCCCCCCCC(=O)OCC(COC(=O)CCCCCCCC=CCCCCCCCC)OC(=O)CCCCCCCCCCCCCCCCC	CCCCCCCCCCCCCCCCCC(=O)OC[C@H](COC(=O)CCCCCCCC=C/CCCCCCCC)OC(=O)CCCCCCCCCCCCCCCCC			TG(18:0/18:0/18:1); TAG(18:0/18:0/18:1); Tracylglycerol(18:0/18:0/18:1); TG(54:1); TAG(54:1); Tracylglycerol(54:1); TG(18:0/18:0/18:1n9); TAG(18:0/18:0/18:1n9); Tracylglycerol(18:0/18:0/18:1n9); TG(18:0/18:0/18:1w9); TAG(18:0/18:0/18:1w9); Tracylglycerol(18:0/18:0/18:1w9); 1-stearoyl-2-stearoyl-3-oleoyl-glycerol; Triglyceride; Triacylglycerol
258	LIPID	C56:10 TAG	C56:10 TAG	TG(18:3(9Z,12Z,15Z)/20:4(5Z,8Z,11Z,14Z)/18:3(9Z,12Z,15Z))[iso3]	C59H94O6	899.374	898.705	HMDB10513		Triacylglycerols	C00433				Membrane component; Energy source; Cell signaling	Organic	Endogenous	Mammalian Metabolite	Lipids	Glycerolipids	Triacylglycerols	carboxylic acid ester; alkene	Blood	1-(9Z,12Z,15Z-octadeatrienoyl)-2-(5Z,8Z,11Z,14Z-eicosatetraenoyl)-3-(9Z,12Z,15Z-octadeatrienoyl)-glycerol	CCCCCC=CCC=CCC=CCC=CCCCC(=O)OC(COC(=O)CCCCCCCC=CCC=CCC=CCC)COC(=O)CCCCCCCC=CCC=CCC=CCC	CCCCCC=C/CC=C/CC=C/CC=C/CCCC(=O)OC(COC(=O)CCCCCCCC=C/CC=C/CC=C/CC)COC(=O)CCCCCCCC=C/CC=C/CC=C/CC			TG(18:3/20:4/18:3); TAG(18:3/20:4/18:3); Tracylglycerol(18:3/20:4/18:3); TG(56:10); TAG(56:10); Tracylglycerol(56:10); TG(18:3n3/20:4n6/18:3n3); TAG(18:3n3/20:4n6/18:3n3); Tracylglycerol(18:3n3/20:4n6/18:3n3); TG(18:3w3/20:4w6/18:3w3); TAG(18:3w3/20:4w6/18:3w3); Tracylglycerol(18:3w3/20:4w6/18:3w3); 1-a-linolenoyl-2-arachidonoyl-3-a-linolenoyl-glycerol; Triglyceride; Triacylglycerol; 1-alpha-lino…
259	LIPID	C56:9 TAG	C56:9 TAG	TG(16:1(9Z)/20:4(5Z,8Z,11Z,14Z)/20:4(5Z,8Z,11Z,14Z))[iso3]	C59H96O6	901.39	900.721	HMDB05448	9544831	Triacylglycerols	C00434				Membrane component	Organic	Endogenous	Lipid	Lipids	Glycerolipids	Triacylglycerols	carboxylic acid ester; alkene	Blood	1-(9Z-hexadecenoyl)-2-(5Z,8Z,11Z,14Z-eicosatetraenoyl)-3-(5Z,8Z,11Z,14Z-eicosatetraenoyl)-glycerol	CCCCCCC=CCCCCCCCC(=O)OCC(COC(=O)CCCC=CCC=CCC=CCC=CCCCCC)OC(=O)CCCC=CCC=CCC=CCC=CCCCCC	CCCCCCC=C/CCCCCCCC(=O)OC[C@H](COC(=O)CCCC=C/CC=C/CC=C/CC=C/CCCCC)OC(=O)CCCC=C/CC=C/CC=C/CC=C/CCCCC			TG(16:1/20:4/20:4); TAG(16:1/20:4/20:4); Tracylglycerol(16:1/20:4/20:4); TG(56:9); TAG(56:9); Tracylglycerol(56:9); TG(16:1n7/20:4n6/20:4n6); TAG(16:1n7/20:4n6/20:4n6); Tracylglycerol(16:1n7/20:4n6/20:4n6); TG(16:1w7/20:4w6/20:4w6); TAG(16:1w7/20:4w6/20:4w6); Tracylglycerol(16:1w7/20:4w6/20:4w6); 1-palmitoleoyl-2-arachidonoyl-3-arachidonoyl-glycerol; Triglyceride; Triacylglycerol
260	LIPID	C56:8 TAG	C56:8 TAG	TG(16:0/20:4(5Z,8Z,11Z,14Z)/20:4(5Z,8Z,11Z,14Z))[iso3]	C59H98O6	903.406	902.736	HMDB05392	9544762	Triacylglycerols	C00435				Membrane component	Organic	Endogenous	Lipid	Lipids	Glycerolipids	Triacylglycerols	carboxylic acid ester; alkene	Blood	1-hexadecanoyl-2-(5Z,8Z,11Z,14Z-eicosatetraenoyl)-3-(5Z,8Z,11Z,14Z-eicosatetraenoyl)-glycerol	CCCCCCCCCCCCCCCC(=O)OCC(COC(=O)CCCC=CCC=CCC=CCC=CCCCCC)OC(=O)CCCC=CCC=CCC=CCC=CCCCCC	CCCCCCCCCCCCCCCC(=O)OC[C@H](COC(=O)CCCC=C/CC=C/CC=C/CC=C/CCCCC)OC(=O)CCCC=C/CC=C/CC=C/CC=C/CCCCC			TG(16:0/20:4/20:4); TAG(16:0/20:4/20:4); Tracylglycerol(16:0/20:4/20:4); TG(56:8); TAG(56:8); Tracylglycerol(56:8); TG(16:0/20:4n6/20:4n6); TAG(16:0/20:4n6/20:4n6); Tracylglycerol(16:0/20:4n6/20:4n6); TG(16:0/20:4w6/20:4w6); TAG(16:0/20:4w6/20:4w6); Tracylglycerol(16:0/20:4w6/20:4w6); 1-palmitoyl-2-arachidonoyl-3-arachidonoyl-glycerol; Triglyceride; Triacylglycerol
261	LIPID	C56:7 TAG	C56:7 TAG	TG(18:1(9Z)/18:2(9Z,12Z)/20:4(5Z,8Z,11Z,14Z))[iso6]	C59H100O6	905.422	904.752	HMDB05462	9544702	Triacylglycerols	C00436				Membrane component	Organic	Endogenous	Lipid	Lipids	Glycerolipids	Triacylglycerols	carboxylic acid ester; alkene	Blood	1-(9Z-octadecenoyl)-2-(9Z,12Z-octadecadienoyl)-3-(5Z,8Z,11Z,14Z-eicosatetraenoyl)-glycerol	CCCCCCCCC=CCCCCCCCC(=O)OCC(COC(=O)CCCC=CCC=CCC=CCC=CCCCCC)OC(=O)CCCCCCCC=CCC=CCCCCC	CCCCCCCCC=C/CCCCCCCC(=O)OC[C@H](COC(=O)CCCC=C/CC=C/CC=C/CC=C/CCCCC)OC(=O)CCCCCCCC=C/CC=C/CCCCC			TG(18:1/18:2/20:4); TAG(18:1/18:2/20:4); Tracylglycerol(18:1/18:2/20:4); TG(56:7); TAG(56:7); Tracylglycerol(56:7); TG(18:1n9/18:2n6/20:4n6); TAG(18:1n9/18:2n6/20:4n6); Tracylglycerol(18:1n9/18:2n6/20:4n6); TG(18:1w9/18:2w6/20:4w6); TAG(18:1w9/18:2w6/20:4w6); Tracylglycerol(18:1w9/18:2w6/20:4w6); 1-oleoyl-2-linoleoyl-3-arachidonoyl-glycerol; Triglyceride; Triacylglycerol
262	LIPID	C56:6 TAG	C56:6 TAG	TG(18:1(9Z)/18:1(9Z)/20:4(5Z,8Z,11Z,14Z))[iso3]	C59H102O6	907.438	906.768	HMDB05456	9544639	Triacylglycerols	C00437				Membrane component	Organic	Endogenous	Lipid	Lipids	Glycerolipids	Triacylglycerols	carboxylic acid ester; alkene	Blood	1-(9Z-octadecenoyl)-2-(9Z-octadecenoyl)-3-(5Z,8Z,11Z,14Z-eicosatetraenoyl)-glycerol	CCCCCCCCC=CCCCCCCCC(=O)OCC(COC(=O)CCCC=CCC=CCC=CCC=CCCCCC)OC(=O)CCCCCCCC=CCCCCCCCC	CCCCCCCCC=C/CCCCCCCC(=O)OC[C@H](COC(=O)CCCC=C/CC=C/CC=C/CC=C/CCCCC)OC(=O)CCCCCCCC=C/CCCCCCCC			TG(18:1/18:1/20:4); TAG(18:1/18:1/20:4); Tracylglycerol(18:1/18:1/20:4); TG(56:6); TAG(56:6); Tracylglycerol(56:6); TG(18:1n9/18:1n9/20:4n6); TAG(18:1n9/18:1n9/20:4n6); Tracylglycerol(18:1n9/18:1n9/20:4n6); TG(18:1w9/18:1w9/20:4w6); TAG(18:1w9/18:1w9/20:4w6); Tracylglycerol(18:1w9/18:1w9/20:4w6); 1-oleoyl-2-oleoyl-3-arachidonoyl-glycerol; Triglyceride; Triacylglycerol
263	LIPID	C56:5 TAG	C56:5 TAG	TG(18:0/18:1(9Z)/20:4(5Z,8Z,11Z,14Z))[iso6]	C59H104O6	909.453	908.783	HMDB05406	9544577	Triacylglycerols	C00438				Membrane component	Organic	Endogenous	Lipid	Lipids	Glycerolipids	Triacylglycerols	carboxylic acid ester; alkene	Blood	1-octadecanoyl-2-(9Z-octadecenoyl)-3-(5Z,8Z,11Z,14Z-eicosatetraenoyl)-glycerol	CCCCCCCCCCCCCCCCCC(=O)OCC(COC(=O)CCCC=CCC=CCC=CCC=CCCCCC)OC(=O)CCCCCCCC=CCCCCCCCC	CCCCCCCCCCCCCCCCCC(=O)OC[C@H](COC(=O)CCCC=C/CC=C/CC=C/CC=C/CCCCC)OC(=O)CCCCCCCC=C/CCCCCCCC			TG(18:0/18:1/20:4); TAG(18:0/18:1/20:4); Tracylglycerol(18:0/18:1/20:4); TG(56:5); TAG(56:5); Tracylglycerol(56:5); TG(18:0/18:1n9/20:4n6); TAG(18:0/18:1n9/20:4n6); Tracylglycerol(18:0/18:1n9/20:4n6); TG(18:0/18:1w9/20:4w6); TAG(18:0/18:1w9/20:4w6); Tracylglycerol(18:0/18:1w9/20:4w6); 1-stearoyl-2-oleoyl-3-arachidonoyl-glycerol; Triglyceride; Triacylglycerol
264	LIPID	C56:4 TAG	C56:4 TAG	TG(18:0/18:0/20:4(5Z,8Z,11Z,14Z))[iso3]	C59H106O6	911.469	910.799	HMDB05398	9544519	Triacylglycerols	C00439				Membrane component	Organic	Endogenous	Lipid	Lipids	Glycerolipids	Triacylglycerols	carboxylic acid ester; alkene	Blood	1-octadecanoyl-2-octadecanoyl-3-(5Z,8Z,11Z,14Z-eicosatetraenoyl)-glycerol	CCCCCCCCCCCCCCCCCC(=O)OCC(COC(=O)CCCC=CCC=CCC=CCC=CCCCCC)OC(=O)CCCCCCCCCCCCCCCCC	CCCCCCCCCCCCCCCCCC(=O)OC[C@H](COC(=O)CCCC=C/CC=C/CC=C/CC=C/CCCCC)OC(=O)CCCCCCCCCCCCCCCCC			TG(18:0/18:0/20:4); TAG(18:0/18:0/20:4); Tracylglycerol(18:0/18:0/20:4); TG(56:4); TAG(56:4); Tracylglycerol(56:4); TG(18:0/18:0/20:4n6); TAG(18:0/18:0/20:4n6); Tracylglycerol(18:0/18:0/20:4n6); TG(18:0/18:0/20:4w6); TAG(18:0/18:0/20:4w6); Tracylglycerol(18:0/18:0/20:4w6); 1-stearoyl-2-stearoyl-3-arachidonoyl-glycerol; Triglyceride; Triacylglycerol
265	LIPID	C56:3 TAG	C56:3 TAG	TG(18:0/18:2(9Z,12Z)/20:1(11Z))[iso6]	C59H108O6	913.485	912.815	HMDB05410	9544446	Triacylglycerols	C00440				Membrane component	Organic	Endogenous	Lipid	Lipids	Glycerolipids	Triacylglycerols	carboxylic acid ester; alkene	Blood	1-octadecanoyl-2-(9Z,12Z-octadecadienoyl)-3-(11-eicosenoyl)-glycerol	CCCCCCCCCCCCCCCCCC(=O)OCC(COC(=O)CCCCCCCCCC=CCCCCCCCC)OC(=O)CCCCCCCC=CCC=CCCCCC	CCCCCCCCCCCCCCCCCC(=O)OC[C@H](COC(=O)CCCCCCCCCC=C/CCCCCCCC)OC(=O)CCCCCCCC=C/CC=C/CCCCC			TG(18:0/18:2/20:1); TAG(18:0/18:2/20:1); Tracylglycerol(18:0/18:2/20:1); TG(56:3); TAG(56:3); Tracylglycerol(56:3); TG(18:0/18:2n6/20:1n9); TAG(18:0/18:2n6/20:1n9); Tracylglycerol(18:0/18:2n6/20:1n9); TG(18:0/18:2w6/20:1w9); TAG(18:0/18:2w6/20:1w9); Tracylglycerol(18:0/18:2w6/20:1w9); 1-stearoyl-2-linoleoyl-3-eicosenoyl-glycerol; Triglyceride; Triacylglycerol
266	LIPID	C56:2 TAG	C56:2 TAG	TG(18:0/18:1(9Z)/20:1(11Z))[iso6]	C59H110O6	915.501	914.83	HMDB05404	9544397	Triacylglycerols	C00441				Membrane component	Organic	Endogenous	Lipid	Lipids	Glycerolipids	Triacylglycerols	carboxylic acid ester; alkene	Blood	1-octadecanoyl-2-(9Z-octadecenoyl)-3-(11-eicosenoyl)-glycerol	CCCCCCCCCCCCCCCCCC(=O)OCC(COC(=O)CCCCCCCCCC=CCCCCCCCC)OC(=O)CCCCCCCC=CCCCCCCCC	CCCCCCCCCCCCCCCCCC(=O)OC[C@H](COC(=O)CCCCCCCCCC=C/CCCCCCCC)OC(=O)CCCCCCCC=C/CCCCCCCC			TG(18:0/18:1/20:1); TAG(18:0/18:1/20:1); Tracylglycerol(18:0/18:1/20:1); TG(56:2); TAG(56:2); Tracylglycerol(56:2); TG(18:0/18:1n9/20:1n9); TAG(18:0/18:1n9/20:1n9); Tracylglycerol(18:0/18:1n9/20:1n9); TG(18:0/18:1w9/20:1w9); TAG(18:0/18:1w9/20:1w9); Tracylglycerol(18:0/18:1w9/20:1w9); 1-stearoyl-2-oleoyl-3-eicosenoyl-glycerol; Triglyceride; Triacylglycerol
267	LIPID	C56:1 TAG	C56:1 TAG	TG(18:0/18:0/20:1(11Z))[iso3]	C59H112O6	917.517	916.846	HMDB05396	9544351	Triacylglycerols	C00442				Membrane component	Organic	Endogenous	Lipid	Lipids	Glycerolipids	Triacylglycerols	carboxylic acid ester; alkene	Blood	1-octadecanoyl-2-octadecanoyl-3-(11-eicosenoyl)-glycerol	CCCCCCCCCCCCCCCCCC(=O)OCC(COC(=O)CCCCCCCCCC=CCCCCCCCC)OC(=O)CCCCCCCCCCCCCCCCC	CCCCCCCCCCCCCCCCCC(=O)OC[C@H](COC(=O)CCCCCCCCCC=C/CCCCCCCC)OC(=O)CCCCCCCCCCCCCCCCC			TG(18:0/18:0/20:1); TAG(18:0/18:0/20:1); Tracylglycerol(18:0/18:0/20:1); TG(56:1); TAG(56:1); Tracylglycerol(56:1); TG(18:0/18:0/20:1n9); TAG(18:0/18:0/20:1n9); Tracylglycerol(18:0/18:0/20:1n9); TG(18:0/18:0/20:1w9); TAG(18:0/18:0/20:1w9); Tracylglycerol(18:0/18:0/20:1w9); 1-stearoyl-2-stearoyl-3-eicosenoyl-glycerol; Triglyceride; Triacylglycerol
268	LIPID	C58:12 TAG	C58:12 TAG	TG(18:3(9Z,12Z,15Z)/20:4(5Z,8Z,11Z,14Z)/20:5(5Z,8Z,11Z,14Z,17Z))[iso6]	C61H94O6	923.396	922.705	HMDB10514		Triacylglycerols	C00443				Membrane component; Energy source; Cell signaling	Organic	Endogenous	Mammalian Metabolite	Lipids	Glycerolipids	Triacylglycerols	carboxylic acid ester; alkene	Blood	1-(9Z,12Z,15Z-octadeatrienoyl)-2-(5Z,8Z,11Z,14Z-eicosatetraenoyl)-3-(5Z,8Z,11Z,14Z,17Z-eicosapentaenoyl)-glycerol	CCCCCC=CCC=CCC=CCC=CCCCC(=O)OCC(COC(=O)CCCC=CCC=CCC=CCC=CCC=CCC)OC(=O)CCCCCCCC=CCC=CCC=CCC	CCCCCC=C/CC=C/CC=C/CC=C/CCCC(=O)OC[C@H](COC(=O)CCCC=C/CC=C/CC=C/CC=C/CC=C/CC)OC(=O)CCCCCCCC=C/CC=C/CC=C/CC			TG(18:3/20:4/20:5); TAG(18:3/20:4/20:5); Tracylglycerol(18:3/20:4/20:5); TG(58:12); TAG(58:12); Tracylglycerol(58:12); TG(18:3n3/20:4n6/20:5n3); TAG(18:3n3/20:4n6/20:5n3); Tracylglycerol(18:3n3/20:4n6/20:5n3); TG(18:3w3/20:4w6/20:5w3); TAG(18:3w3/20:4w6/20:5w3); Tracylglycerol(18:3w3/20:4w6/20:5w3); 1-a-linolenoyl-2-arachidonoyl-3-eicosapentaenoyl-glycerol; Triglyceride; Triacylglycerol; 1-alpha-…
269	LIPID	C58:11 TAG	C58:11 TAG	TG(20:4(5Z,8Z,11Z,14Z)/20:4(5Z,8Z,11Z,14Z)/18:3(9Z,12Z,15Z))[iso3]	C61H96O6	925.411	924.721	HMDB10531		Triacylglycerols	C00444				Membrane component; Energy source; Cell signaling	Organic	Endogenous	Mammalian Metabolite	Lipids	Glycerolipids	Triacylglycerols	carboxylic acid ester; alkene	Blood	1-(5Z,8Z,11Z,14Z-eicosatetraenoyl)-2-(5Z,8Z,11Z,14Z-eicosatetraenoyl)-3-(9Z,12Z,15Z-octadeatrienoyl)-glycerol	CCCCCC=CCC=CCC=CCC=CCCCC(=O)OCC(COC(=O)CCCCCCCC=CCC=CCC=CCC)OC(=O)CCCC=CCC=CCC=CCC=CCCCCC	CCCCCC=C/CC=C/CC=C/CC=C/CCCC(=O)OC[C@H](COC(=O)CCCCCCCC=C/CC=C/CC=C/CC)OC(=O)CCCC=C/CC=C/CC=C/CC=C/CCCCC			TG(20:4/20:4/18:3); TAG(20:4/20:4/18:3); Tracylglycerol(20:4/20:4/18:3); TG(58:11); TAG(58:11); Tracylglycerol(58:11); TG(20:4n6/20:4n6/18:3n3); TAG(20:4n6/20:4n6/18:3n3); Tracylglycerol(20:4n6/20:4n6/18:3n3); TG(20:4w6/20:4w6/18:3w3); TAG(20:4w6/20:4w6/18:3w3); Tracylglycerol(20:4w6/20:4w6/18:3w3); 1-arachidonoyl-2-arachidonoyl-3-a-linolenoyl-glycerol; Triglyceride; Triacylglycerol; 1-arachidono…
270	LIPID	C58:10 TAG	C58:10 TAG	TG(18:2(9Z,12Z)/20:4(5Z,8Z,11Z,14Z)/20:4(5Z,8Z,11Z,14Z))[iso3]	C61H98O6	927.427	926.736	HMDB05476	9545277	Triacylglycerols	C00422				Membrane component	Organic	Endogenous	Lipid	Lipids	Glycerolipids	Triacylglycerols	carboxylic acid ester; alkene	Blood	1-(9Z,12Z-octadecadienoyl)-2-(5Z,8Z,11Z,14Z-eicosatetraenoyl)-3-(5Z,8Z,11Z,14Z-eicosatetraenoyl)-glycerol	CCCCCC=CCC=CCCCCCCCC(=O)OCC(COC(=O)CCCC=CCC=CCC=CCC=CCCCCC)OC(=O)CCCC=CCC=CCC=CCC=CCCCCC	CCCCCC=C/CC=C/CCCCCCCC(=O)OC[C@H](COC(=O)CCCC=C/CC=C/CC=C/CC=C/CCCCC)OC(=O)CCCC=C/CC=C/CC=C/CC=C/CCCCC			TG(18:2/20:4/20:4); TAG(18:2/20:4/20:4); Tracylglycerol(18:2/20:4/20:4); TG(58:10); TAG(58:10); Tracylglycerol(58:10); TG(18:2n6/20:4n6/20:4n6); TAG(18:2n6/20:4n6/20:4n6); Tracylglycerol(18:2n6/20:4n6/20:4n6); TG(18:2w6/20:4w6/20:4w6); TAG(18:2w6/20:4w6/20:4w6); Tracylglycerol(18:2w6/20:4w6/20:4w6); 1-linoleoyl-2-arachidonoyl-3-arachidonoyl-glycerol; Triglyceride; Triacylglycerol
271	LIPID	C58:9 TAG	C58:9 TAG	TG(18:1(9Z)/20:4(5Z,8Z,11Z,14Z)/20:4(5Z,8Z,11Z,14Z))[iso3]	C61H100O6	929.443	928.752	HMDB05463	9545200	Triacylglycerols	C00422				Membrane component	Organic	Endogenous	Lipid	Lipids	Glycerolipids	Triacylglycerols	carboxylic acid ester; alkene	Blood	1-(9Z-octadecenoyl)-2-(5Z,8Z,11Z,14Z-eicosatetraenoyl)-3-(5Z,8Z,11Z,14Z-eicosatetraenoyl)-glycerol	CCCCCCCCC=CCCCCCCCC(=O)OCC(COC(=O)CCCC=CCC=CCC=CCC=CCCCCC)OC(=O)CCCC=CCC=CCC=CCC=CCCCCC	CCCCCCCCC=C/CCCCCCCC(=O)OC[C@H](COC(=O)CCCC=C/CC=C/CC=C/CC=C/CCCCC)OC(=O)CCCC=C/CC=C/CC=C/CC=C/CCCCC			TG(18:1/20:4/20:4); TAG(18:1/20:4/20:4); Tracylglycerol(18:1/20:4/20:4); TG(58:9); TAG(58:9); Tracylglycerol(58:9); TG(18:1n9/20:4n6/20:4n6); TAG(18:1n9/20:4n6/20:4n6); Tracylglycerol(18:1n9/20:4n6/20:4n6); TG(18:1w9/20:4w6/20:4w6); TAG(18:1w9/20:4w6/20:4w6); Tracylglycerol(18:1w9/20:4w6/20:4w6); 1-oleoyl-2-arachidonoyl-3-arachidonoyl-glycerol; Triglyceride; Triacylglycerol
272	LIPID	C58:8 TAG	C58:8 TAG	TG(18:0/20:4(5Z,8Z,11Z,14Z)/20:4(5Z,8Z,11Z,14Z))[iso3]	C61H102O6	931.459	930.768	HMDB05413	9545124	Triacylglycerols	C00422				Membrane component	Organic	Endogenous	Lipid	Lipids	Glycerolipids	Triacylglycerols	carboxylic acid ester; alkene	Blood	1-octadecanoyl-2-(5Z,8Z,11Z,14Z-eicosatetraenoyl)-3-(5Z,8Z,11Z,14Z-eicosatetraenoyl)-glycerol	CCCCCCCCCCCCCCCCCC(=O)OCC(COC(=O)CCCC=CCC=CCC=CCC=CCCCCC)OC(=O)CCCC=CCC=CCC=CCC=CCCCCC	CCCCCCCCCCCCCCCCCC(=O)OC[C@H](COC(=O)CCCC=C/CC=C/CC=C/CC=C/CCCCC)OC(=O)CCCC=C/CC=C/CC=C/CC=C/CCCCC			TG(18:0/20:4/20:4); TAG(18:0/20:4/20:4); Tracylglycerol(18:0/20:4/20:4); TG(58:8); TAG(58:8); Tracylglycerol(58:8); TG(18:0/20:4n6/20:4n6); TAG(18:0/20:4n6/20:4n6); Tracylglycerol(18:0/20:4n6/20:4n6); TG(18:0/20:4w6/20:4w6); TAG(18:0/20:4w6/20:4w6); Tracylglycerol(18:0/20:4w6/20:4w6); 1-stearoyl-2-arachidonoyl-3-arachidonoyl-glycerol; Triglyceride; Triacylglycerol
273	LIPID	C58:7 TAG	C58:7 TAG	TG(18:2(9Z,12Z)/20:1(11Z)/20:4(5Z,8Z,11Z,14Z))[iso6]	C61H104O6	933.475	932.783	HMDB05471	9545051	Triacylglycerols	C00422				Membrane component	Organic	Endogenous	Lipid	Lipids	Glycerolipids	Triacylglycerols	carboxylic acid ester; alkene	Blood	1-(9Z,12Z-octadecadienoyl)-2-(11-eicosenoyl)-3-(5Z,8Z,11Z,14Z-eicosatetraenoyl)-glycerol	CCCCCCCCC=CCCCCCCCCCC(=O)OC(COC(=O)CCCCCCCC=CCC=CCCCCC)COC(=O)CCCC=CCC=CCC=CCC=CCCCCC	CCCCCCCCC=C/CCCCCCCCCC(=O)O[C@H](COC(=O)CCCCCCCC=C/CC=C/CCCCC)COC(=O)CCCC=C/CC=C/CC=C/CC=C/CCCCC			TG(18:2/20:1/20:4); TAG(18:2/20:1/20:4); Tracylglycerol(18:2/20:1/20:4); TG(58:7); TAG(58:7); Tracylglycerol(58:7); TG(18:2n6/20:1n9/20:4n6); TAG(18:2n6/20:1n9/20:4n6); Tracylglycerol(18:2n6/20:1n9/20:4n6); TG(18:2w6/20:1w9/20:4w6); TAG(18:2w6/20:1w9/20:4w6); Tracylglycerol(18:2w6/20:1w9/20:4w6); 1-linoleoyl-2-eicosenoyl-3-arachidonoyl-glycerol; Triglyceride; Triacylglycerol
274	LIPID	C58:6 TAG	C58:6 TAG	TG(18:1(9Z)/20:1(11Z)/20:4(5Z,8Z,11Z,14Z))[iso6]	C61H106O6	935.491	934.799	HMDB05458	9544977	Triacylglycerols	C00422				Membrane component	Organic	Endogenous	Lipid	Lipids	Glycerolipids	Triacylglycerols	carboxylic acid ester; alkene	Blood	1-(9Z-octadecenoyl)-2-(11-eicosenoyl)-3-(5Z,8Z,11Z,14Z-eicosatetraenoyl)-glycerol	CCCCCCCCC=CCCCCCCCCCC(=O)OC(COC(=O)CCCCCCCC=CCCCCCCCC)COC(=O)CCCC=CCC=CCC=CCC=CCCCCC	CCCCCCCCC=C/CCCCCCCCCC(=O)O[C@H](COC(=O)CCCCCCCC=C/CCCCCCCC)COC(=O)CCCC=C/CC=C/CC=C/CC=C/CCCCC			TG(18:1/20:1/20:4); TAG(18:1/20:1/20:4); Tracylglycerol(18:1/20:1/20:4); TG(58:6); TAG(58:6); Tracylglycerol(58:6); TG(18:1n9/20:1n9/20:4n6); TAG(18:1n9/20:1n9/20:4n6); Tracylglycerol(18:1n9/20:1n9/20:4n6); TG(18:1w9/20:1w9/20:4w6); TAG(18:1w9/20:1w9/20:4w6); Tracylglycerol(18:1w9/20:1w9/20:4w6); 1-oleoyl-2-eicosenoyl-3-arachidonoyl-glycerol; Triglyceride; Triacylglycerol
275	LIPID	C60:12 TAG	C60:12 TAG	TG(20:4(5Z,8Z,11Z,14Z)/20:4(5Z,8Z,11Z,14Z)/20:4(5Z,8Z,11Z,14Z))	C63H98O6	951.449	950.736	HMDB05478	9545801	Triacylglycerols	C00422				Membrane component	Organic	Endogenous	Lipid	Lipids	Glycerolipids	Triacylglycerols	carboxylic acid ester; alkene	Blood	1-(5Z,8Z,11Z,14Z-eicosatetraenoyl)-2-(5Z,8Z,11Z,14Z-eicosatetraenoyl)-3-(5Z,8Z,11Z,14Z-eicosatetraenoyl)-glycerol	CCCCCC=CCC=CCC=CCC=CCCCC(=O)OCC(COC(=O)CCCC=CCC=CCC=CCC=CCCCCC)OC(=O)CCCC=CCC=CCC=CCC=CCCCCC	CCCCCC=C/CC=C/CC=C/CC=C/CCCC(=O)OCC(COC(=O)CCCC=C/CC=C/CC=C/CC=C/CCCCC)OC(=O)CCCC=C/CC=C/CC=C/CC=C/CCCCC			TG(20:4n6/20:4n6/20:4n6); TAG(20:4n6/20:4n6/20:4n6); Triacylglycerol; Tracylglycerol(20:4w6/20:4w6/20:4w6); Tracylglycerol(20:4/20:4/20:4); TG(20:4w6/20:4w6/20:4w6); TAG(60:12); Triglyceride; TG(20:4/20:4/20:4); TAG(20:4/20:4/20:4); TAG(20:4w6/20:4w6/20:4w6); TG(60:12); 1-arachidonoyl-2-arachidonoyl-3-arachidonoyl-glycerol; Tracylglycerol(60:12); Tracylglycerol(20:4n6/20:4n6/20:4n6)
